# Supplementary material for: A new species of Lobellina and first record of Vietnura from China (Collembola: Neanuridae: Neanurinae)
Source: Zookeys. 2018 Dec 17;(807):13–28. doi: 10.3897/zookeys.807.24941 (PMC6305353; doi:10.3897/zookeys.807.24941)
Supplement: XML Treatment for Lobellina yinae [file zookeys.807.24941-treatment1.xml]

<!DOCTYPE tp:taxon-treatment
  PUBLIC "-//TaxonX//DTD Taxonomic Treatment Publishing DTD v0 20100105//EN" "tax-treatment-NSO.dtd">
<tp:taxon-treatment xmlns:tp="http://www.plazi.org/taxpub"><tp:treatment-meta><kwd-group><label>Taxon classification</label><kwd><named-content xmlns:xlink="http://www.w3.org/1999/xlink" content-type="kingdom">Animalia</named-content></kwd><kwd><named-content xmlns:xlink="http://www.w3.org/1999/xlink" content-type="order">Collembola</named-content></kwd><kwd><named-content xmlns:xlink="http://www.w3.org/1999/xlink" content-type="family">Neanuridae</named-content></kwd></kwd-group><mixed-citation publication-type="journal"><person-group><name><surname>Jiang</surname><given-names>Ji-Gang</given-names></name><name><surname>Huang</surname><given-names>Cheng-Wang</given-names></name><name><surname>Luan</surname><given-names>Yun-Xia</given-names></name></person-group><article-title>A new species of <italic><tp:taxon-name><tp:taxon-name-part taxon-name-part-type="genus" reg="Lobellina">Lobellina</tp:taxon-name-part></tp:taxon-name></italic> and first record of <italic><tp:taxon-name><tp:taxon-name-part taxon-name-part-type="genus" reg="Vietnura">Vietnura</tp:taxon-name-part></tp:taxon-name></italic> from China (<tp:taxon-name><tp:taxon-name-part taxon-name-part-type="order">Collembola</tp:taxon-name-part></tp:taxon-name>: <tp:taxon-name><tp:taxon-name-part taxon-name-part-type="family">Neanuridae</tp:taxon-name-part></tp:taxon-name>: <tp:taxon-name><tp:taxon-name-part taxon-name-part-type="subfamily">Neanurinae</tp:taxon-name-part></tp:taxon-name>)</article-title><source>Zookeys</source><day>17</day><month>12</month><year>2018</year><volume>2018</volume><issue>807</issue><fpage>13</fpage><lpage>28</lpage><pub-id pub-id-type="doi">10.3897/zookeys.807.24941</pub-id></mixed-citation></tp:treatment-meta><tp:nomenclature><tp:taxon-name>
                <tp:taxon-name-part taxon-name-part-type="genus" reg="Lobellina">Lobellina</tp:taxon-name-part>
                <tp:taxon-name-part taxon-name-part-type="species" reg="yinae">yinae</tp:taxon-name-part>
                <object-id xmlns:xlink="http://www.w3.org/1999/xlink" content-type="zoobank" xlink:type="simple">http://zoobank.org/FD11B2EC-7C4A-4480-BB09-BA7A3DEF144B</object-id>
              </tp:taxon-name><tp:taxon-status xmlns:xlink="http://www.w3.org/1999/xlink" xlink:type="simple">sp. n.</tp:taxon-status><xref ref-type="fig" rid="F1">Figs 1</xref><xref ref-type="fig" rid="F2">, 2</xref><xref ref-type="fig" rid="F3">, 3</xref><xref ref-type="fig" rid="F4">, 4–9</xref><xref ref-type="table" rid="T1">, Tables 1</xref><xref ref-type="table" rid="T2">, 2</xref><xref ref-type="table" rid="T3">, 3</xref><xref ref-type="table" rid="T4">, 4</xref></tp:nomenclature><tp:treatment-sec sec-type="material" id="SECID0E3AAE"><title>Material.</title><p><bold>Holotype</bold>, male, on slide. Maolan National Nature Reserve, Libo County, Guizhou Province, China. <named-content xmlns:xlink="http://www.w3.org/1999/xlink" content-type="dwc:verbatimCoordinates" xlink:type="simple"><named-content content-type="geo-json" specific-use="{&#34;type&#34;:&#34;Point&#34;,&#34;coordinates&#34;:[107.897733,25.273333]}" id="NCID0EHBAE" xlink:type="simple">25°16.400'N, 107°53.864'E</named-content></named-content>, <abbrev xmlns:xlink="http://www.w3.org/1999/xlink" xlink:title="centroapical" id="ABBRID0EMBAE" xlink:type="simple">ca</abbrev>. 780 m above sea level, 22 July 2015. Collected by Cheng-Wang Huang, Yan Liang and Ai-Min Liu. <bold>Paratype</bold>, one subadult, same slide and data as holotype.</p></tp:treatment-sec><tp:treatment-sec sec-type="etymology" id="SECID0ESBAE"><title>Etymology.</title><p>The species is named after Prof. Wen-Ying Yin, in honor of her important contributions to the study of Chinese soil animals.</p></tp:treatment-sec><tp:treatment-sec sec-type="diagnosis" id="SECID0EXBAE"><title>Diagnosis.</title><p>Three pigmented eyes, mandible with six teeth, cephalic chaeta O present and free from tubercle <abbrev xmlns:xlink="http://www.w3.org/1999/xlink" xlink:title="frontal" id="ABBRID0E4BAE" xlink:type="simple">Fr</abbrev>, cephalic tubercle <abbrev xmlns:xlink="http://www.w3.org/1999/xlink" xlink:title="ocular" id="ABBRID0EBCAE" xlink:type="simple">Oc</abbrev> with three chaetae, cephalic tubercle <abbrev xmlns:xlink="http://www.w3.org/1999/xlink" xlink:title="dorsointernal" id="ABBRID0EFCAE" xlink:type="simple">Di</abbrev> separate, tubercle <abbrev xmlns:xlink="http://www.w3.org/1999/xlink" xlink:title="dorsolateral" id="ABBRID0EJCAE" xlink:type="simple">Dl</abbrev> with four (sometimes three) chaetae, <abbrev xmlns:xlink="http://www.w3.org/1999/xlink" xlink:title="antenna" id="ABBRID0ENCAE" xlink:type="simple">Ant</abbrev>. I with eight chaetae, and claw with single inner tooth.</p></tp:treatment-sec><tp:treatment-sec sec-type="description" id="SECID0ERCAE"><title>Description.</title><p><italic>General</italic> (Figs <xref ref-type="fig" rid="F1">1</xref>–<xref ref-type="fig" rid="F3">3</xref>). Body length (without antenna) 1.8–2.1 mm. Cuticular granulations medium, tertiary granules absent, body without reticulations. Tubercles well developed on dorsal side of body. Body color red when alive, white in alcohol. Eyes 3+3, pigmented (Fig. <xref ref-type="fig" rid="F1">1</xref>). <italic>Chaetal morphology</italic> (Fig. <xref ref-type="fig" rid="F4">9</xref>). Dorsal ordinary chaetae of five types: <abbrev xmlns:xlink="http://www.w3.org/1999/xlink" xlink:title="long macrochaeta" id="ABBRID0EUDAE" xlink:type="simple">Ml</abbrev>, <abbrev xmlns:xlink="http://www.w3.org/1999/xlink" xlink:title="short macrochaeta" id="ABBRID0EYDAE" xlink:type="simple">Mc</abbrev>, <abbrev xmlns:xlink="http://www.w3.org/1999/xlink" xlink:title="very short macrochaeta" id="ABBRID0E3DAE" xlink:type="simple">Mcc</abbrev>, <abbrev xmlns:xlink="http://www.w3.org/1999/xlink" xlink:title="mesochaeta" id="ABBRID0EAEAE" xlink:type="simple">me</abbrev>, and <abbrev xmlns:xlink="http://www.w3.org/1999/xlink" xlink:title="microchaeta" id="ABBRID0EEEAE" xlink:type="simple">mi</abbrev>. Macrochaetae <abbrev xmlns:xlink="http://www.w3.org/1999/xlink" xlink:title="long macrochaeta" id="ABBRID0EIEAE" xlink:type="simple">Ml</abbrev> long, sheathed, weakly toothed and knobbed at apex. Macrochaetae <abbrev xmlns:xlink="http://www.w3.org/1999/xlink" xlink:title="short macrochaeta" id="ABBRID0EMEAE" xlink:type="simple">Mc</abbrev> morphologically of two types: one is similar to <abbrev xmlns:xlink="http://www.w3.org/1999/xlink" xlink:title="long macrochaeta" id="ABBRID0EQEAE" xlink:type="simple">Ml</abbrev>, but shorter, the other one with slightly pointed apex. Macrochaetae <abbrev xmlns:xlink="http://www.w3.org/1999/xlink" xlink:title="very short macrochaeta" id="ABBRID0EUEAE" xlink:type="simple">Mcc</abbrev> morphologically similar to <abbrev xmlns:xlink="http://www.w3.org/1999/xlink" xlink:title="long macrochaeta" id="ABBRID0EYEAE" xlink:type="simple">Ml</abbrev> and shorter than <abbrev xmlns:xlink="http://www.w3.org/1999/xlink" xlink:title="short macrochaeta" id="ABBRID0E3EAE" xlink:type="simple">Mc</abbrev>. Mesochaetae similar to ventral chaetae, thin, smooth, and pointed, with various length. Microchaetae shorter than mesochaetae, with acuminate tip. S-chaetae on terga thin, smooth, shorter than <abbrev xmlns:xlink="http://www.w3.org/1999/xlink" xlink:title="short macrochaeta" id="ABBRID0EAFAE" xlink:type="simple">Mc</abbrev>, longer than <abbrev xmlns:xlink="http://www.w3.org/1999/xlink" xlink:title="very short macrochaeta" id="ABBRID0EEFAE" xlink:type="simple">Mcc</abbrev>. <italic>Antenna</italic> (Fig. <xref ref-type="fig" rid="F4">4</xref> and Table <xref ref-type="table" rid="T3">3</xref>). Antenna 4-segmented. <abbrev xmlns:xlink="http://www.w3.org/1999/xlink" xlink:title="antenna" id="ABBRID0ESFAE" xlink:type="simple">Ant</abbrev>. I with eight chaetae. <abbrev xmlns:xlink="http://www.w3.org/1999/xlink" xlink:title="antenna" id="ABBRID0EWFAE" xlink:type="simple">Ant</abbrev>. II with eleven chaetae and dorsally with a smooth circular area. <abbrev xmlns:xlink="http://www.w3.org/1999/xlink" xlink:title="antenna" id="ABBRID0E1FAE" xlink:type="simple">Ant</abbrev>. III dorsally fused to <abbrev xmlns:xlink="http://www.w3.org/1999/xlink" xlink:title="antenna" id="ABBRID0E5FAE" xlink:type="simple">Ant</abbrev>. IV. <abbrev xmlns:xlink="http://www.w3.org/1999/xlink" xlink:title="sensory organ of antennal segment III" id="ABBRID0ECGAE" xlink:type="simple">AOIII</abbrev> consists of two short rods, ventral <abbrev xmlns:xlink="http://www.w3.org/1999/xlink" xlink:title="s-microchaeta" id="ABBRID0EGGAE" xlink:type="simple">ms</abbrev> and two longer sensory chaetae (sgd and sgv), sgd on the same level position of the two rods, each rod exposed in separate pit. <abbrev xmlns:xlink="http://www.w3.org/1999/xlink" xlink:title="antenna" id="ABBRID0EKGAE" xlink:type="simple">Ant</abbrev>. IV dorsally with eight thickened and blunt sensilla, slender i-chaeta, and minute capitate organite (<abbrev xmlns:xlink="http://www.w3.org/1999/xlink" xlink:title="organite of Ant. IV" id="ABBRID0EOGAE" xlink:type="simple">or</abbrev>). Apical bulb distinct, trilobed. Each of the eight sensilla distinctly differentiated, larger and two times shorter than “<abbrev xmlns:xlink="http://www.w3.org/1999/xlink" xlink:title="hin cylindrical chaetae on Ant. IV" id="ABBRID0ESGAE" xlink:type="simple">mou</abbrev>”-chaetae. Ventral chaetotaxy of <abbrev xmlns:xlink="http://www.w3.org/1999/xlink" xlink:title="antenna" id="ABBRID0EWGAE" xlink:type="simple">Ant</abbrev>. III–IV is shown in Table <xref ref-type="table" rid="T3">3</xref>, <abbrev xmlns:xlink="http://www.w3.org/1999/xlink" xlink:title="apical" id="ABBRID0E5GAE" xlink:type="simple">ap</abbrev> with eight <abbrev xmlns:xlink="http://www.w3.org/1999/xlink" xlink:title="s-chaeta on Ant. IV" id="ABBRID0ECHAE" xlink:type="simple">bs</abbrev> and three <abbrev xmlns:xlink="http://www.w3.org/1999/xlink" xlink:title="microchaetae on Ant. IV" id="ABBRID0EGHAE" xlink:type="simple">miA</abbrev>, <abbrev xmlns:xlink="http://www.w3.org/1999/xlink" xlink:title="centroapical" id="ABBRID0EKHAE" xlink:type="simple">ca</abbrev> with two <abbrev xmlns:xlink="http://www.w3.org/1999/xlink" xlink:title="s-chaeta on Ant. IV" id="ABBRID0EOHAE" xlink:type="simple">bs</abbrev> and two <abbrev xmlns:xlink="http://www.w3.org/1999/xlink" xlink:title="microchaetae on Ant. IV" id="ABBRID0ESHAE" xlink:type="simple">miA</abbrev>, <abbrev xmlns:xlink="http://www.w3.org/1999/xlink" xlink:title="centromedial" id="ABBRID0EWHAE" xlink:type="simple">cm</abbrev> with three <abbrev xmlns:xlink="http://www.w3.org/1999/xlink" xlink:title="s-chaeta on Ant. IV" id="ABBRID0E1HAE" xlink:type="simple">bs</abbrev> and one <abbrev xmlns:xlink="http://www.w3.org/1999/xlink" xlink:title="microchaetae on Ant. IV" id="ABBRID0E5HAE" xlink:type="simple">miA</abbrev>, <abbrev xmlns:xlink="http://www.w3.org/1999/xlink" xlink:title="centroposterior" id="ABBRID0ECIAE" xlink:type="simple">cp</abbrev> with six <abbrev xmlns:xlink="http://www.w3.org/1999/xlink" xlink:title="s-chaeta on Ant. IV" id="ABBRID0EGIAE" xlink:type="simple">bs</abbrev> and seven <abbrev xmlns:xlink="http://www.w3.org/1999/xlink" xlink:title="microchaetae on Ant. IV" id="ABBRID0EKIAE" xlink:type="simple">miA</abbrev>. On ventral side of <abbrev xmlns:xlink="http://www.w3.org/1999/xlink" xlink:title="antenna" id="ABBRID0EOIAE" xlink:type="simple">Ant</abbrev>. III, <abbrev xmlns:xlink="http://www.w3.org/1999/xlink" xlink:title="ventrointernal" id="ABBRID0ESIAE" xlink:type="simple">Vi</abbrev>, <abbrev xmlns:xlink="http://www.w3.org/1999/xlink" xlink:title="ventrocentral" id="ABBRID0EWIAE" xlink:type="simple">Vc</abbrev>, <abbrev xmlns:xlink="http://www.w3.org/1999/xlink" xlink:title="ventroexternal" id="ABBRID0E1IAE" xlink:type="simple">Ve</abbrev> respectively with four, four, five chaetae, <abbrev xmlns:xlink="http://www.w3.org/1999/xlink" xlink:title="antenna" id="ABBRID0E5IAE" xlink:type="simple">Ant</abbrev>. III dorsally with 4–5 d chaetae, d1, d2, d3 as <abbrev xmlns:xlink="http://www.w3.org/1999/xlink" xlink:title="mesochaeta" id="ABBRID0ECJAE" xlink:type="simple">me</abbrev>, d4 as <abbrev xmlns:xlink="http://www.w3.org/1999/xlink" xlink:title="microchaeta" id="ABBRID0EGJAE" xlink:type="simple">mi</abbrev>, d5 as <abbrev xmlns:xlink="http://www.w3.org/1999/xlink" xlink:title="microchaeta" id="ABBRID0EKJAE" xlink:type="simple">mi</abbrev> and sometimes absent. <italic>Mouthparts</italic>. Buccal cone moderately long, labrum ventral sclerifications truncated (Fig. <xref ref-type="fig" rid="F4">8</xref>). Labrum chaetotaxy: 0/2, 2. Labium with normal chaetotaxy, and chaeta F almost three times as long as chaeta A, without papillae x (Fig. <xref ref-type="fig" rid="F4">8</xref>). Maxilla styliform, consisting of two fused lamellae, apically with two tiny teeth (Fig. <xref ref-type="fig" rid="F4">7</xref>). Mandible with four apical teeth, one middle tooth, and one large basal tooth (Fig. <xref ref-type="fig" rid="F4">6</xref>). <italic>Dorsal chaetotaxy and tubercles of head</italic> (Fig. <xref ref-type="fig" rid="F1">1</xref> and Table <xref ref-type="table" rid="T1">1</xref>). Head with 14 tubercles. Tubercle <abbrev xmlns:xlink="http://www.w3.org/1999/xlink" xlink:title="clypeal" id="ABBRID0EKKAE" xlink:type="simple">Cl</abbrev> with four chaetae: 2G+2F; tubercle <abbrev xmlns:xlink="http://www.w3.org/1999/xlink" xlink:title="anal lobes" id="ABBRID0EOKAE" xlink:type="simple">An</abbrev> with four chaetae: B, C, D, E; tubercle <abbrev xmlns:xlink="http://www.w3.org/1999/xlink" xlink:title="ocular" id="ABBRID0ESKAE" xlink:type="simple">Oc</abbrev> with three chaetae; tubercle <abbrev xmlns:xlink="http://www.w3.org/1999/xlink" xlink:title="frontal" id="ABBRID0EWKAE" xlink:type="simple">Fr</abbrev> with three chaetae, chaeta O present, shifting between the two tubercles <!--PageBreak--><abbrev xmlns:xlink="http://www.w3.org/1999/xlink" xlink:title="anal lobes" id="ABBRID0E2KAE" xlink:type="simple">An</abbrev>; tubercle <abbrev xmlns:xlink="http://www.w3.org/1999/xlink" xlink:title="dorsointernal" id="ABBRID0E6KAE" xlink:type="simple">Di</abbrev> with a single chaeta; <abbrev xmlns:xlink="http://www.w3.org/1999/xlink" xlink:title="dorsoexternal" id="ABBRID0EDLAE" xlink:type="simple">De</abbrev> with three chaetae; tubercle <abbrev xmlns:xlink="http://www.w3.org/1999/xlink" xlink:title="dorsolateral" id="ABBRID0EHLAE" xlink:type="simple">Dl</abbrev> separate from tubercle L+<abbrev xmlns:xlink="http://www.w3.org/1999/xlink" xlink:title="subocular" id="ABBRID0ELLAE" xlink:type="simple">So</abbrev>, with four (<abbrev xmlns:xlink="http://www.w3.org/1999/xlink" xlink:title="organite of Ant. IV" id="ABBRID0EPLAE" xlink:type="simple">or</abbrev> three) chaetae; tubercle L+<abbrev xmlns:xlink="http://www.w3.org/1999/xlink" xlink:title="subocular" id="ABBRID0ETLAE" xlink:type="simple">So</abbrev> with 13 chaetae. <italic>Dorsal chaetotaxy and tubercles of thorax</italic> (Fig. <xref ref-type="fig" rid="F2">2</xref> and Table <xref ref-type="table" rid="T4">4</xref>). Thoracic dorsal tubercles complete. <abbrev xmlns:xlink="http://www.w3.org/1999/xlink" xlink:title="thorax" id="ABBRID0EBMAE" xlink:type="simple">Th</abbrev>. I with three tubercles, tubercle <abbrev xmlns:xlink="http://www.w3.org/1999/xlink" xlink:title="dorsointernal" id="ABBRID0EFMAE" xlink:type="simple">Di</abbrev> with one chaeta; tubercle <abbrev xmlns:xlink="http://www.w3.org/1999/xlink" xlink:title="dorsoexternal" id="ABBRID0EJMAE" xlink:type="simple">De</abbrev> with two chaetae; tubercle <abbrev xmlns:xlink="http://www.w3.org/1999/xlink" xlink:title="dorsolateral" id="ABBRID0ENMAE" xlink:type="simple">Dl</abbrev> with one chaeta. <abbrev xmlns:xlink="http://www.w3.org/1999/xlink" xlink:title="thorax" id="ABBRID0ERMAE" xlink:type="simple">Th</abbrev>. II with four tubercles, tubercle <abbrev xmlns:xlink="http://www.w3.org/1999/xlink" xlink:title="dorsointernal" id="ABBRID0EVMAE" xlink:type="simple">Di</abbrev> with three chaetae; tubercle <abbrev xmlns:xlink="http://www.w3.org/1999/xlink" xlink:title="dorsoexternal" id="ABBRID0EZMAE" xlink:type="simple">De</abbrev> with five chaetae (4+s); tubercle <abbrev xmlns:xlink="http://www.w3.org/1999/xlink" xlink:title="dorsolateral" id="ABBRID0E4MAE" xlink:type="simple">Dl</abbrev> with five chaetae and one <abbrev xmlns:xlink="http://www.w3.org/1999/xlink" xlink:title="s-microchaeta" id="ABBRID0EBNAE" xlink:type="simple">ms</abbrev> (4+s+<abbrev xmlns:xlink="http://www.w3.org/1999/xlink" xlink:title="s-microchaeta" id="ABBRID0EFNAE" xlink:type="simple">ms</abbrev>); tubercle L with three chaetae. <abbrev xmlns:xlink="http://www.w3.org/1999/xlink" xlink:title="thorax" id="ABBRID0EJNAE" xlink:type="simple">Th</abbrev>. III with four tubercles, tubercle <abbrev xmlns:xlink="http://www.w3.org/1999/xlink" xlink:title="dorsointernal" id="ABBRID0ENNAE" xlink:type="simple">Di</abbrev> with three chaetae; tubercle <abbrev xmlns:xlink="http://www.w3.org/1999/xlink" xlink:title="dorsoexternal" id="ABBRID0ERNAE" xlink:type="simple">De</abbrev> with five chaetae (4+s); tubercle <abbrev xmlns:xlink="http://www.w3.org/1999/xlink" xlink:title="dorsolateral" id="ABBRID0EVNAE" xlink:type="simple">Dl</abbrev> with five chaetae (4+s); tubercle L with three chaetae. <italic>Dorsal chaetotaxy and tubercles of abdomen</italic> (Fig. <xref ref-type="fig" rid="F3">3</xref> and Table <xref ref-type="table" rid="T4">4</xref>). Dorsum of <abbrev xmlns:xlink="http://www.w3.org/1999/xlink" xlink:title="abdomen" id="ABBRID0EDOAE" xlink:type="simple">Abd</abbrev>. I with four tubercles, tubercle <abbrev xmlns:xlink="http://www.w3.org/1999/xlink" xlink:title="dorsointernal" id="ABBRID0EHOAE" xlink:type="simple">Di</abbrev> with two chaetae; tubercle <abbrev xmlns:xlink="http://www.w3.org/1999/xlink" xlink:title="dorsoexternal" id="ABBRID0ELOAE" xlink:type="simple">De</abbrev> with four chaetae (3+s); tubercle <abbrev xmlns:xlink="http://www.w3.org/1999/xlink" xlink:title="dorsolateral" id="ABBRID0EPOAE" xlink:type="simple">Dl</abbrev> with three chaetae; tubercle L with four chaetae. Tubercles and chaetae arrangements of <abbrev xmlns:xlink="http://www.w3.org/1999/xlink" xlink:title="abdomen" id="ABBRID0ETOAE" xlink:type="simple">Abd</abbrev>. II–III as on <abbrev xmlns:xlink="http://www.w3.org/1999/xlink" xlink:title="abdomen" id="ABBRID0EXOAE" xlink:type="simple">Abd</abbrev>. I. <abbrev xmlns:xlink="http://www.w3.org/1999/xlink" xlink:title="abdomen" id="ABBRID0E2OAE" xlink:type="simple">Abd</abbrev>. IV with four tubercles, tubercle <abbrev xmlns:xlink="http://www.w3.org/1999/xlink" xlink:title="dorsointernal" id="ABBRID0E6OAE" xlink:type="simple">Di</abbrev> with two chaetae; tubercle <abbrev xmlns:xlink="http://www.w3.org/1999/xlink" xlink:title="dorsoexternal" id="ABBRID0EDPAE" xlink:type="simple">De</abbrev> with three chaetae (2+s); tubercle <abbrev xmlns:xlink="http://www.w3.org/1999/xlink" xlink:title="dorsolateral" id="ABBRID0EHPAE" xlink:type="simple">Dl</abbrev> with three chaetae; tubercle L with 5–7 chaetae. <abbrev xmlns:xlink="http://www.w3.org/1999/xlink" xlink:title="abdomen" id="ABBRID0ELPAE" xlink:type="simple">Abd</abbrev>. V with four tubercles, tubercle <abbrev xmlns:xlink="http://www.w3.org/1999/xlink" xlink:title="dorsointernal" id="ABBRID0EPPAE" xlink:type="simple">Di</abbrev> with three chaetae; tubercle <abbrev xmlns:xlink="http://www.w3.org/1999/xlink" xlink:title="dorsoexternal" id="ABBRID0ETPAE" xlink:type="simple">De</abbrev> with one chaeta (s); tubercle <abbrev xmlns:xlink="http://www.w3.org/1999/xlink" xlink:title="dorsolateral" id="ABBRID0EXPAE" xlink:type="simple">Dl</abbrev> with four chaetae; tubercle L with seven chaetae (without s chaeta). <abbrev xmlns:xlink="http://www.w3.org/1999/xlink" xlink:title="abdomen" id="ABBRID0E2PAE" xlink:type="simple">Abd</abbrev>. VI bilobed, each side of <abbrev xmlns:xlink="http://www.w3.org/1999/xlink" xlink:title="abdomen" id="ABBRID0E6PAE" xlink:type="simple">Abd</abbrev>. VI with one tubercle, each tubercle with seven chaetae. No cryptopygy. S-chaetae formula on tergites as 0, 2+<abbrev xmlns:xlink="http://www.w3.org/1999/xlink" xlink:title="s-microchaeta" id="ABBRID0EDQAE" xlink:type="simple">ms</abbrev>, 2/1, 1, 1, 1, 1. <italic>Ventral chaetotaxy</italic> (Fig. <xref ref-type="fig" rid="F4">5</xref>, Table <xref ref-type="table" rid="T2">2</xref>). On ventral side of head, groups <!--PageBreak--><abbrev xmlns:xlink="http://www.w3.org/1999/xlink" xlink:title="ventroexternoanterior" id="ABBRID0ESQAE" xlink:type="simple">Vea</abbrev>, <abbrev xmlns:xlink="http://www.w3.org/1999/xlink" xlink:title="ventroexternomedial" id="ABBRID0EWQAE" xlink:type="simple">Vem</abbrev>, and <abbrev xmlns:xlink="http://www.w3.org/1999/xlink" xlink:title="ventroexteroposterior" id="ABBRID0E1QAE" xlink:type="simple">Vep</abbrev> with five, four, four chaetae respectively. Group <abbrev xmlns:xlink="http://www.w3.org/1999/xlink" xlink:title="ventrointernal" id="ABBRID0E5QAE" xlink:type="simple">Vi</abbrev> on head with five chaetae. On <abbrev xmlns:xlink="http://www.w3.org/1999/xlink" xlink:title="abdomen" id="ABBRID0ECRAE" xlink:type="simple">Abd</abbrev>. I, <abbrev xmlns:xlink="http://www.w3.org/1999/xlink" xlink:title="ventral tube" id="ABBRID0EGRAE" xlink:type="simple">VT</abbrev> with one proximal and three distal chaetae. On <abbrev xmlns:xlink="http://www.w3.org/1999/xlink" xlink:title="abdomen" id="ABBRID0EKRAE" xlink:type="simple">Abd</abbrev>. III, furca rudimentary with three chaetae, and without microchaeta. On <abbrev xmlns:xlink="http://www.w3.org/1999/xlink" xlink:title="abdomen" id="ABBRID0EORAE" xlink:type="simple">Abd</abbrev> IV, group <abbrev xmlns:xlink="http://www.w3.org/1999/xlink" xlink:title="ventroexternointernal" id="ABBRID0ESRAE" xlink:type="simple">Vei</abbrev>, <abbrev xmlns:xlink="http://www.w3.org/1999/xlink" xlink:title="ventroexternocentral" id="ABBRID0EWRAE" xlink:type="simple">Vec</abbrev>, <abbrev xmlns:xlink="http://www.w3.org/1999/xlink" xlink:title="ventroexternolateral" id="ABBRID0E1RAE" xlink:type="simple">Vel</abbrev> respectively with one, two, four chaetae. On <abbrev xmlns:xlink="http://www.w3.org/1999/xlink" xlink:title="abdomen" id="ABBRID0E5RAE" xlink:type="simple">Abd</abbrev>. V, group <abbrev xmlns:xlink="http://www.w3.org/1999/xlink" xlink:title="ventrolateral" id="ABBRID0ECSAE" xlink:type="simple">Vl</abbrev> with 2–3 chaetae, <abbrev xmlns:xlink="http://www.w3.org/1999/xlink" xlink:title="antegenital" id="ABBRID0EGSAE" xlink:type="simple">Ag</abbrev> with 3–4 chaetae, chaeta L’ absent. Anal lobe with 14–15 chaetae and three <abbrev xmlns:xlink="http://www.w3.org/1999/xlink" xlink:title="microchaeta" id="ABBRID0EKSAE" xlink:type="simple">mi</abbrev>. <italic>Legs</italic> (Table <xref ref-type="table" rid="T4">4</xref>). Unguis with an inner tooth and without lateral tooth. Chaeta M on tibiotarsus present. Tibiotarsus of foreleg, midleg, and hindleg with 19, 19, 18 chaetae respectively.</p><fig id="F1" position="float" orientation="portrait"><label>Figure 1.</label><caption><p><italic><tp:taxon-name><tp:taxon-name-part taxon-name-part-type="genus" reg="Lobellina">Lobellina</tp:taxon-name-part><tp:taxon-name-part taxon-name-part-type="species" reg="yinae">yinae</tp:taxon-name-part></tp:taxon-name></italic> sp. n. dorsal tubercle and chaetotaxy of head.</p></caption><graphic xmlns:xlink="http://www.w3.org/1999/xlink" xlink:href="zookeys-807-013-g001.jpg" position="float" orientation="portrait" xlink:type="simple" id="oo_249952.jpg"/></fig><table-wrap id="T1" position="float" orientation="portrait"><label>Table 1.</label><caption><p>Cephalic dorsal tubercles and chaetotaxy of <italic><tp:taxon-name><tp:taxon-name-part taxon-name-part-type="genus" reg="Lobellina">Lobellina</tp:taxon-name-part><tp:taxon-name-part taxon-name-part-type="species" reg="yinae">yinae</tp:taxon-name-part></tp:taxon-name></italic> sp. n.</p></caption><table id="TID0E2MAC" rules="all"><tbody><tr><td rowspan="1" colspan="1">
                        <bold>Tubercle</bold>
                      </td><td rowspan="1" colspan="1">
                        <bold>Number of chaetae</bold>
                      </td><td rowspan="1" colspan="1">
                        <bold>Types of chaetae</bold>
                      </td><td rowspan="1" colspan="1">
                        <bold>Names of chaetae</bold>
                      </td></tr><tr><td rowspan="2" colspan="1">
                        <abbrev xmlns:xlink="http://www.w3.org/1999/xlink" xlink:title="clypeal" id="ABBRID0ECVAE" xlink:type="simple">Cl</abbrev>
                      </td><td rowspan="2" colspan="1">4</td><td rowspan="1" colspan="1">
                        <abbrev xmlns:xlink="http://www.w3.org/1999/xlink" xlink:title="long macrochaeta" id="ABBRID0ENVAE" xlink:type="simple">Ml</abbrev>
                      </td><td rowspan="1" colspan="1">F</td></tr><tr><td rowspan="1" colspan="1">
                        <abbrev xmlns:xlink="http://www.w3.org/1999/xlink" xlink:title="mesochaeta" id="ABBRID0EZVAE" xlink:type="simple">me</abbrev>
                      </td><td rowspan="1" colspan="1">G</td></tr><tr><td rowspan="3" colspan="1">
                        <abbrev xmlns:xlink="http://www.w3.org/1999/xlink" xlink:title="anal lobes" id="ABBRID0EFWAE" xlink:type="simple">An</abbrev>
                      </td><td rowspan="3" colspan="1">4</td><td rowspan="1" colspan="1">M</td><td rowspan="1" colspan="1">B</td></tr><tr><td rowspan="1" colspan="1">
                        <abbrev xmlns:xlink="http://www.w3.org/1999/xlink" xlink:title="very short macrochaeta" id="ABBRID0EXWAE" xlink:type="simple">Mcc</abbrev>
                      </td><td rowspan="1" colspan="1">E</td></tr><tr><td rowspan="1" colspan="1">
                        <abbrev xmlns:xlink="http://www.w3.org/1999/xlink" xlink:title="mesochaeta" id="ABBRID0EDXAE" xlink:type="simple">me</abbrev>
                      </td><td rowspan="1" colspan="1">C, D</td></tr><tr><td rowspan="2" colspan="1">
                        <abbrev xmlns:xlink="http://www.w3.org/1999/xlink" xlink:title="frontal" id="ABBRID0EPXAE" xlink:type="simple">Fr</abbrev>
                      </td><td rowspan="2" colspan="1">3</td><td rowspan="1" colspan="1">
                        <abbrev xmlns:xlink="http://www.w3.org/1999/xlink" xlink:title="long macrochaeta" id="ABBRID0E1XAE" xlink:type="simple">Ml</abbrev>
                      </td><td rowspan="1" colspan="1">A</td></tr><tr><td rowspan="1" colspan="1">
                        <abbrev xmlns:xlink="http://www.w3.org/1999/xlink" xlink:title="mesochaeta" id="ABBRID0EGYAE" xlink:type="simple">me</abbrev>
                      </td><td rowspan="1" colspan="1">O</td></tr><tr><td rowspan="3" colspan="1">
                        <abbrev xmlns:xlink="http://www.w3.org/1999/xlink" xlink:title="ocular" id="ABBRID0ESYAE" xlink:type="simple">Oc</abbrev>
                      </td><td rowspan="3" colspan="1">3</td><td rowspan="1" colspan="1">
                        <abbrev xmlns:xlink="http://www.w3.org/1999/xlink" xlink:title="long macrochaeta" id="ABBRID0E4YAE" xlink:type="simple">Ml</abbrev>
                      </td><td rowspan="1" colspan="1">Ocm</td></tr><tr><td rowspan="1" colspan="1">
                        <abbrev xmlns:xlink="http://www.w3.org/1999/xlink" xlink:title="very short macrochaeta" id="ABBRID0EJZAE" xlink:type="simple">Mcc</abbrev>
                      </td><td rowspan="1" colspan="1">Ocp</td></tr><tr><td rowspan="1" colspan="1">
                        <abbrev xmlns:xlink="http://www.w3.org/1999/xlink" xlink:title="mesochaeta" id="ABBRID0EVZAE" xlink:type="simple">me</abbrev>
                        <abbrev xmlns:xlink="http://www.w3.org/1999/xlink" xlink:title="organite of Ant. IV" id="ABBRID0EZZAE" xlink:type="simple">or</abbrev>
                        <abbrev xmlns:xlink="http://www.w3.org/1999/xlink" xlink:title="microchaeta" id="ABBRID0E4ZAE" xlink:type="simple">mi</abbrev>
                      </td><td rowspan="1" colspan="1">Oca</td></tr><tr><td rowspan="2" colspan="1">
                        <abbrev xmlns:xlink="http://www.w3.org/1999/xlink" xlink:title="dorsointernal" id="ABBRID0EI1AE" xlink:type="simple">Di</abbrev>
                      </td><td rowspan="2" colspan="1">1</td><td rowspan="2" colspan="1">
                        <abbrev xmlns:xlink="http://www.w3.org/1999/xlink" xlink:title="long macrochaeta" id="ABBRID0ET1AE" xlink:type="simple">Ml</abbrev>
                      </td><td rowspan="1" colspan="1">Di1</td></tr><tr><td rowspan="1" colspan="1"><tp:taxon-name><tp:taxon-name-part taxon-name-part-type="genus" reg="Chaetal">Chaetal</tp:taxon-name-part></tp:taxon-name> homology uncertain</td></tr><tr><td rowspan="3" colspan="1">
                        <abbrev xmlns:xlink="http://www.w3.org/1999/xlink" xlink:title="dorsoexternal" id="ABBRID0EK2AE" xlink:type="simple">De</abbrev>
                      </td><td rowspan="3" colspan="1">3</td><td rowspan="1" colspan="1">
                        <abbrev xmlns:xlink="http://www.w3.org/1999/xlink" xlink:title="long macrochaeta" id="ABBRID0EV2AE" xlink:type="simple">Ml</abbrev>
                      </td><td rowspan="1" colspan="1">De1</td></tr><tr><td rowspan="1" colspan="1">
                        <abbrev xmlns:xlink="http://www.w3.org/1999/xlink" xlink:title="short macrochaeta" id="ABBRID0EB3AE" xlink:type="simple">Mc</abbrev>
                      </td><td rowspan="1" colspan="1">De2</td></tr><tr><td rowspan="1" colspan="1">
                        <abbrev xmlns:xlink="http://www.w3.org/1999/xlink" xlink:title="microchaeta" id="ABBRID0EN3AE" xlink:type="simple">mi</abbrev>
                      </td><td rowspan="1" colspan="1">Di2</td></tr><tr><td rowspan="1" colspan="1">
                        <abbrev xmlns:xlink="http://www.w3.org/1999/xlink" xlink:title="dorsolateral" id="ABBRID0EZ3AE" xlink:type="simple">Dl</abbrev>
                      </td><td rowspan="1" colspan="1">4 (3)</td><td rowspan="1" colspan="1"><abbrev xmlns:xlink="http://www.w3.org/1999/xlink" xlink:title="short macrochaeta" id="ABBRID0EE4AE" xlink:type="simple">Mc</abbrev>+<abbrev xmlns:xlink="http://www.w3.org/1999/xlink" xlink:title="very short macrochaeta" id="ABBRID0EI4AE" xlink:type="simple">Mcc</abbrev>+2me (<abbrev xmlns:xlink="http://www.w3.org/1999/xlink" xlink:title="organite of Ant. IV" id="ABBRID0EM4AE" xlink:type="simple">or</abbrev><abbrev xmlns:xlink="http://www.w3.org/1999/xlink" xlink:title="microchaeta" id="ABBRID0EQ4AE" xlink:type="simple">mi</abbrev>)</td><td rowspan="1" colspan="1"><tp:taxon-name><tp:taxon-name-part taxon-name-part-type="genus" reg="Chaetal">Chaetal</tp:taxon-name-part></tp:taxon-name> homology uncertain</td></tr><tr><td rowspan="1" colspan="1">L+<abbrev xmlns:xlink="http://www.w3.org/1999/xlink" xlink:title="subocular" id="ABBRID0ED5AE" xlink:type="simple">So</abbrev></td><td rowspan="1" colspan="1">13</td><td rowspan="1" colspan="1">4Ml+9me</td><td rowspan="1" colspan="1"><tp:taxon-name><tp:taxon-name-part taxon-name-part-type="genus" reg="Chaetal">Chaetal</tp:taxon-name-part></tp:taxon-name> homology uncertain</td></tr></tbody></table></table-wrap><fig id="F2" position="float" orientation="portrait"><label>Figure 2.</label><caption><p><italic><tp:taxon-name><tp:taxon-name-part taxon-name-part-type="genus" reg="Lobellina">Lobellina</tp:taxon-name-part><tp:taxon-name-part taxon-name-part-type="species" reg="yinae">yinae</tp:taxon-name-part></tp:taxon-name></italic> sp. n. dorsal tubercles and chaetotaxy on <abbrev xmlns:xlink="http://www.w3.org/1999/xlink" xlink:title="thorax" id="ABBRID0EJ6AE" xlink:type="simple">Th</abbrev>. I–III.</p></caption><graphic xmlns:xlink="http://www.w3.org/1999/xlink" xlink:href="zookeys-807-013-g002.jpg" position="float" orientation="portrait" xlink:type="simple" id="oo_249953.jpg"/></fig><fig id="F3" position="float" orientation="portrait"><label>Figure 3.</label><caption><p><italic><tp:taxon-name><tp:taxon-name-part taxon-name-part-type="genus" reg="Lobellina">Lobellina</tp:taxon-name-part><tp:taxon-name-part taxon-name-part-type="species" reg="yinae">yinae</tp:taxon-name-part></tp:taxon-name></italic> sp. n. dorsal tubercles and chaetotaxy on <abbrev xmlns:xlink="http://www.w3.org/1999/xlink" xlink:title="abdomen" id="ABBRID0EGAAG" xlink:type="simple">Abd</abbrev>. IV–VI.</p></caption><graphic xmlns:xlink="http://www.w3.org/1999/xlink" xlink:href="zookeys-807-013-g003.jpg" position="float" orientation="portrait" xlink:type="simple" id="oo_249954.jpg"/></fig><fig id="F4" position="float" orientation="portrait"><label>Figures 4–9.</label><caption><p><italic><tp:taxon-name><tp:taxon-name-part taxon-name-part-type="genus" reg="Lobellina">Lobellina</tp:taxon-name-part><tp:taxon-name-part taxon-name-part-type="species" reg="yinae">yinae</tp:taxon-name-part></tp:taxon-name></italic> sp. n. <bold>4</bold> dorsal chaetotaxy of antenna <bold>5</bold> ventral chaetotaxy of head <bold>6</bold> mandible <bold>7</bold> maxilla <bold>8</bold> Labium <bold>9</bold> types of body chaetae.</p></caption><graphic xmlns:xlink="http://www.w3.org/1999/xlink" xlink:href="zookeys-807-013-g004.jpg" position="float" orientation="portrait" xlink:type="simple" id="oo_249955.jpg"/></fig><table-wrap id="T2" position="float" orientation="portrait"><label>Table 2.</label><caption><p>Cephalic ventral chaetotaxy of <italic><tp:taxon-name><tp:taxon-name-part taxon-name-part-type="genus" reg="Lobellina">Lobellina</tp:taxon-name-part><tp:taxon-name-part taxon-name-part-type="species" reg="yinae">yinae</tp:taxon-name-part></tp:taxon-name></italic> sp. n.</p></caption><table id="TID0ERIAE" rules="all"><tbody><tr><th rowspan="1" colspan="1">Group</th><th rowspan="1" colspan="1">Number of chaetae</th></tr><tr><td rowspan="1" colspan="1">
                        <abbrev xmlns:xlink="http://www.w3.org/1999/xlink" xlink:title="ventrointernal" id="ABBRID0EXCAG" xlink:type="simple">Vi</abbrev>
                      </td><td rowspan="1" colspan="1">5</td></tr><tr><td rowspan="1" colspan="1">
                        <abbrev xmlns:xlink="http://www.w3.org/1999/xlink" xlink:title="ventroexternoanterior" id="ABBRID0EDDAG" xlink:type="simple">Vea</abbrev>
                      </td><td rowspan="1" colspan="1">5</td></tr><tr><td rowspan="1" colspan="1">
                        <abbrev xmlns:xlink="http://www.w3.org/1999/xlink" xlink:title="ventroexternomedial" id="ABBRID0EPDAG" xlink:type="simple">Vem</abbrev>
                      </td><td rowspan="1" colspan="1">4</td></tr><tr><td rowspan="1" colspan="1">
                        <abbrev xmlns:xlink="http://www.w3.org/1999/xlink" xlink:title="ventroexteroposterior" id="ABBRID0E2DAG" xlink:type="simple">Vep</abbrev>
                      </td><td rowspan="1" colspan="1">4</td></tr><tr><td rowspan="1" colspan="1">Labium</td><td rowspan="1" colspan="1">11, 0 X</td></tr></tbody></table></table-wrap><table-wrap id="T3" position="float" orientation="portrait"><label>Table 3.</label><caption><p>Chaetotaxy of antenna of <italic><tp:taxon-name><tp:taxon-name-part taxon-name-part-type="genus" reg="Lobellina">Lobellina</tp:taxon-name-part><tp:taxon-name-part taxon-name-part-type="species" reg="yinae">yinae</tp:taxon-name-part></tp:taxon-name></italic> sp. n.</p></caption><table id="TID0EPLAE" rules="all"><tbody><tr><th rowspan="1" colspan="1">Segment, group</th><th rowspan="1" colspan="1">Number of chaetae</th><th rowspan="1" colspan="1">Segment, group</th><th rowspan="1" colspan="1">Number of chaetae</th></tr><tr><td rowspan="1" colspan="1">I</td><td rowspan="1" colspan="1">8</td><td rowspan="3" colspan="1">IV</td><td rowspan="3" colspan="1"><abbrev xmlns:xlink="http://www.w3.org/1999/xlink" xlink:title="organite of Ant. IV" id="ABBRID0E3FAG" xlink:type="simple">or</abbrev>, 8 s, 12 <abbrev xmlns:xlink="http://www.w3.org/1999/xlink" xlink:title="hin cylindrical chaetae on Ant. IV" id="ABBRID0EAGAG" xlink:type="simple">mou</abbrev>, ? <abbrev xmlns:xlink="http://www.w3.org/1999/xlink" xlink:title="border s-chaeta on Ant. IV" id="ABBRID0EEGAG" xlink:type="simple">brs</abbrev>, 2 <abbrev xmlns:xlink="http://www.w3.org/1999/xlink" xlink:title="ordinary chaetae on ventral Ant. IV" id="ABBRID0EIGAG" xlink:type="simple">iv</abbrev></td></tr><tr><td rowspan="1" colspan="1">II</td><td rowspan="1" colspan="1">11</td></tr><tr><td rowspan="1" colspan="1">III</td><td rowspan="1" colspan="1">5 sensilla <abbrev xmlns:xlink="http://www.w3.org/1999/xlink" xlink:title="sensory organ of antennal segment III" id="ABBRID0E1GAG" xlink:type="simple">AOIII</abbrev></td></tr><tr><td rowspan="1" colspan="1">
                        <abbrev xmlns:xlink="http://www.w3.org/1999/xlink" xlink:title="ventroexternal" id="ABBRID0ECHAG" xlink:type="simple">Ve</abbrev>
                      </td><td rowspan="1" colspan="1">5</td><td rowspan="1" colspan="1">
                        <abbrev xmlns:xlink="http://www.w3.org/1999/xlink" xlink:title="apical" id="ABBRID0ENHAG" xlink:type="simple">ap</abbrev>
                      </td><td rowspan="1" colspan="1">8 <abbrev xmlns:xlink="http://www.w3.org/1999/xlink" xlink:title="s-chaeta on Ant. IV" id="ABBRID0EVHAG" xlink:type="simple">bs</abbrev>, 3 <abbrev xmlns:xlink="http://www.w3.org/1999/xlink" xlink:title="microchaetae on Ant. IV" id="ABBRID0EZHAG" xlink:type="simple">miA</abbrev></td></tr><tr><td rowspan="1" colspan="1">
                        <abbrev xmlns:xlink="http://www.w3.org/1999/xlink" xlink:title="ventrocentral" id="ABBRID0EBIAG" xlink:type="simple">Vc</abbrev>
                      </td><td rowspan="1" colspan="1">4</td><td rowspan="1" colspan="1">
                        <abbrev xmlns:xlink="http://www.w3.org/1999/xlink" xlink:title="centroapical" id="ABBRID0EMIAG" xlink:type="simple">ca</abbrev>
                      </td><td rowspan="1" colspan="1">2 <abbrev xmlns:xlink="http://www.w3.org/1999/xlink" xlink:title="s-chaeta on Ant. IV" id="ABBRID0EUIAG" xlink:type="simple">bs</abbrev>, 2 <abbrev xmlns:xlink="http://www.w3.org/1999/xlink" xlink:title="microchaetae on Ant. IV" id="ABBRID0EYIAG" xlink:type="simple">miA</abbrev></td></tr><tr><td rowspan="1" colspan="1">
                        <abbrev xmlns:xlink="http://www.w3.org/1999/xlink" xlink:title="ventrointernal" id="ABBRID0EAJAG" xlink:type="simple">Vi</abbrev>
                      </td><td rowspan="1" colspan="1">4</td><td rowspan="1" colspan="1">
                        <abbrev xmlns:xlink="http://www.w3.org/1999/xlink" xlink:title="centromedial" id="ABBRID0ELJAG" xlink:type="simple">cm</abbrev>
                      </td><td rowspan="1" colspan="1">3 <abbrev xmlns:xlink="http://www.w3.org/1999/xlink" xlink:title="s-chaeta on Ant. IV" id="ABBRID0ETJAG" xlink:type="simple">bs</abbrev>, 1 <abbrev xmlns:xlink="http://www.w3.org/1999/xlink" xlink:title="microchaetae on Ant. IV" id="ABBRID0EXJAG" xlink:type="simple">miA</abbrev></td></tr><tr><td rowspan="1" colspan="1">d</td><td rowspan="1" colspan="1">4(2me+2mi)–5(2me+3mi)</td><td rowspan="1" colspan="1">
                        <abbrev xmlns:xlink="http://www.w3.org/1999/xlink" xlink:title="centroposterior" id="ABBRID0EFKAG" xlink:type="simple">cp</abbrev>
                      </td><td rowspan="1" colspan="1">1brs, 7 <abbrev xmlns:xlink="http://www.w3.org/1999/xlink" xlink:title="microchaetae on Ant. IV" id="ABBRID0ENKAG" xlink:type="simple">miA</abbrev></td></tr></tbody></table></table-wrap><table-wrap id="T4" position="float" orientation="portrait"><label>Table 4.</label><caption><p>Postcephalic tubercles and chaetotaxy of <italic><tp:taxon-name><tp:taxon-name-part taxon-name-part-type="genus" reg="Lobellina">Lobellina</tp:taxon-name-part><tp:taxon-name-part taxon-name-part-type="species" reg="yinae">yinae</tp:taxon-name-part></tp:taxon-name></italic> sp. n.</p></caption><table id="TID0EYQAE" rules="all"><tbody><tr><td rowspan="1" colspan="5">
                        <bold>Terga</bold>
                      </td><td rowspan="1" colspan="5">
                        <bold>Legs</bold>
                      </td></tr><tr><td rowspan="1" colspan="1"/><td rowspan="1" colspan="1">
                        <abbrev xmlns:xlink="http://www.w3.org/1999/xlink" xlink:title="dorsointernal" id="ABBRID0E4LAG" xlink:type="simple">Di</abbrev>
                      </td><td rowspan="1" colspan="1">
                        <abbrev xmlns:xlink="http://www.w3.org/1999/xlink" xlink:title="dorsoexternal" id="ABBRID0EFMAG" xlink:type="simple">De</abbrev>
                      </td><td rowspan="1" colspan="1">
                        <abbrev xmlns:xlink="http://www.w3.org/1999/xlink" xlink:title="dorsolateral" id="ABBRID0ENMAG" xlink:type="simple">Dl</abbrev>
                      </td><td rowspan="1" colspan="1">L</td><td rowspan="1" colspan="1">
                        <abbrev xmlns:xlink="http://www.w3.org/1999/xlink" xlink:title="subcoxa 2" id="ABBRID0EYMAG" xlink:type="simple">Scx2</abbrev>
                      </td><td rowspan="1" colspan="1">
                        <abbrev xmlns:xlink="http://www.w3.org/1999/xlink" xlink:title="coxa" id="ABBRID0EANAG" xlink:type="simple">Cx</abbrev>
                      </td><td rowspan="1" colspan="1">
                        <abbrev xmlns:xlink="http://www.w3.org/1999/xlink" xlink:title="trochanter" id="ABBRID0EINAG" xlink:type="simple">Tr</abbrev>
                      </td><td rowspan="1" colspan="1">
                        <abbrev xmlns:xlink="http://www.w3.org/1999/xlink" xlink:title="Femur" id="ABBRID0EQNAG" xlink:type="simple">Fe</abbrev>
                      </td><td rowspan="1" colspan="1">T</td></tr><tr><td rowspan="1" colspan="1"><abbrev xmlns:xlink="http://www.w3.org/1999/xlink" xlink:title="thorax" id="ABBRID0E3NAG" xlink:type="simple">Th</abbrev>. I</td><td rowspan="1" colspan="1">
                        <abbrev xmlns:xlink="http://www.w3.org/1999/xlink" xlink:title="long macrochaeta" id="ABBRID0EEOAG" xlink:type="simple">Ml</abbrev>
                      </td><td rowspan="1" colspan="1"><abbrev xmlns:xlink="http://www.w3.org/1999/xlink" xlink:title="long macrochaeta" id="ABBRID0EMOAG" xlink:type="simple">Ml</abbrev>+<abbrev xmlns:xlink="http://www.w3.org/1999/xlink" xlink:title="mesochaeta" id="ABBRID0EQOAG" xlink:type="simple">me</abbrev></td><td rowspan="1" colspan="1">
                        <abbrev xmlns:xlink="http://www.w3.org/1999/xlink" xlink:title="long macrochaeta" id="ABBRID0EXOAG" xlink:type="simple">Ml</abbrev>
                      </td><td rowspan="1" colspan="1">–</td><td rowspan="1" colspan="1">0</td><td rowspan="1" colspan="1">3</td><td rowspan="1" colspan="1">6</td><td rowspan="1" colspan="1">13</td><td rowspan="1" colspan="1">19</td></tr><tr><td rowspan="1" colspan="1"><abbrev xmlns:xlink="http://www.w3.org/1999/xlink" xlink:title="thorax" id="ABBRID0ESPAG" xlink:type="simple">Th</abbrev>. II</td><td rowspan="1" colspan="1"><abbrev xmlns:xlink="http://www.w3.org/1999/xlink" xlink:title="long macrochaeta" id="ABBRID0E1PAG" xlink:type="simple">Ml</abbrev>+<abbrev xmlns:xlink="http://www.w3.org/1999/xlink" xlink:title="short macrochaeta" id="ABBRID0E5PAG" xlink:type="simple">Mc</abbrev>+<abbrev xmlns:xlink="http://www.w3.org/1999/xlink" xlink:title="microchaeta" id="ABBRID0ECQAG" xlink:type="simple">mi</abbrev></td><td rowspan="1" colspan="1"><abbrev xmlns:xlink="http://www.w3.org/1999/xlink" xlink:title="long macrochaeta" id="ABBRID0EJQAG" xlink:type="simple">Ml</abbrev>+<abbrev xmlns:xlink="http://www.w3.org/1999/xlink" xlink:title="short macrochaeta" id="ABBRID0ENQAG" xlink:type="simple">Mc</abbrev>+<abbrev xmlns:xlink="http://www.w3.org/1999/xlink" xlink:title="very short macrochaeta" id="ABBRID0ERQAG" xlink:type="simple">Mcc</abbrev>+<abbrev xmlns:xlink="http://www.w3.org/1999/xlink" xlink:title="mesochaeta" id="ABBRID0EVQAG" xlink:type="simple">me</abbrev>+ s</td><td rowspan="1" colspan="1">3Ml+<abbrev xmlns:xlink="http://www.w3.org/1999/xlink" xlink:title="very short macrochaeta" id="ABBRID0E4QAG" xlink:type="simple">Mcc</abbrev>+s+<abbrev xmlns:xlink="http://www.w3.org/1999/xlink" xlink:title="s-microchaeta" id="ABBRID0EBRAG" xlink:type="simple">ms</abbrev></td><td rowspan="1" colspan="1"><abbrev xmlns:xlink="http://www.w3.org/1999/xlink" xlink:title="long macrochaeta" id="ABBRID0EIRAG" xlink:type="simple">Ml</abbrev>+2Mcc</td><td rowspan="1" colspan="1">2</td><td rowspan="1" colspan="1">7</td><td rowspan="1" colspan="1">6</td><td rowspan="1" colspan="1">12</td><td rowspan="1" colspan="1">19</td></tr><tr><td rowspan="1" colspan="1"><abbrev xmlns:xlink="http://www.w3.org/1999/xlink" xlink:title="thorax" id="ABBRID0EASAG" xlink:type="simple">Th</abbrev>. III</td><td rowspan="1" colspan="1"><abbrev xmlns:xlink="http://www.w3.org/1999/xlink" xlink:title="long macrochaeta" id="ABBRID0EISAG" xlink:type="simple">Ml</abbrev>+<abbrev xmlns:xlink="http://www.w3.org/1999/xlink" xlink:title="short macrochaeta" id="ABBRID0EMSAG" xlink:type="simple">Mc</abbrev>+<abbrev xmlns:xlink="http://www.w3.org/1999/xlink" xlink:title="microchaeta" id="ABBRID0EQSAG" xlink:type="simple">mi</abbrev></td><td rowspan="1" colspan="1"><abbrev xmlns:xlink="http://www.w3.org/1999/xlink" xlink:title="long macrochaeta" id="ABBRID0EXSAG" xlink:type="simple">Ml</abbrev>+<abbrev xmlns:xlink="http://www.w3.org/1999/xlink" xlink:title="short macrochaeta" id="ABBRID0E2SAG" xlink:type="simple">Mc</abbrev>+<abbrev xmlns:xlink="http://www.w3.org/1999/xlink" xlink:title="very short macrochaeta" id="ABBRID0E6SAG" xlink:type="simple">Mcc</abbrev>+<abbrev xmlns:xlink="http://www.w3.org/1999/xlink" xlink:title="mesochaeta" id="ABBRID0EDTAG" xlink:type="simple">me</abbrev>+ s</td><td rowspan="1" colspan="1">3Ml+<abbrev xmlns:xlink="http://www.w3.org/1999/xlink" xlink:title="very short macrochaeta" id="ABBRID0ELTAG" xlink:type="simple">Mcc</abbrev>+s</td><td rowspan="1" colspan="1"><abbrev xmlns:xlink="http://www.w3.org/1999/xlink" xlink:title="long macrochaeta" id="ABBRID0ETTAG" xlink:type="simple">Ml</abbrev>+2Mcc</td><td rowspan="1" colspan="1">2</td><td rowspan="1" colspan="1">8</td><td rowspan="1" colspan="1">6</td><td rowspan="1" colspan="1">11</td><td rowspan="1" colspan="1">18</td></tr><tr><td rowspan="1" colspan="5">
                        <bold>Terga</bold>
                      </td><td rowspan="1" colspan="5">
                        <bold>Sterna</bold>
                      </td></tr><tr><td rowspan="1" colspan="1"><abbrev xmlns:xlink="http://www.w3.org/1999/xlink" xlink:title="abdomen" id="ABBRID0EYUAG" xlink:type="simple">Abd</abbrev>. I</td><td rowspan="1" colspan="1"><abbrev xmlns:xlink="http://www.w3.org/1999/xlink" xlink:title="long macrochaeta" id="ABBRID0EAVAG" xlink:type="simple">Ml</abbrev>+<abbrev xmlns:xlink="http://www.w3.org/1999/xlink" xlink:title="short macrochaeta" id="ABBRID0EEVAG" xlink:type="simple">Mc</abbrev></td><td rowspan="1" colspan="1"><abbrev xmlns:xlink="http://www.w3.org/1999/xlink" xlink:title="long macrochaeta" id="ABBRID0ELVAG" xlink:type="simple">Ml</abbrev>+<abbrev xmlns:xlink="http://www.w3.org/1999/xlink" xlink:title="short macrochaeta" id="ABBRID0EPVAG" xlink:type="simple">Mc</abbrev>+ <abbrev xmlns:xlink="http://www.w3.org/1999/xlink" xlink:title="mesochaeta" id="ABBRID0ETVAG" xlink:type="simple">me</abbrev>+s</td><td rowspan="1" colspan="1"><abbrev xmlns:xlink="http://www.w3.org/1999/xlink" xlink:title="long macrochaeta" id="ABBRID0E2VAG" xlink:type="simple">Ml</abbrev>+<abbrev xmlns:xlink="http://www.w3.org/1999/xlink" xlink:title="short macrochaeta" id="ABBRID0E6VAG" xlink:type="simple">Mc</abbrev>+<abbrev xmlns:xlink="http://www.w3.org/1999/xlink" xlink:title="very short macrochaeta" id="ABBRID0EDWAG" xlink:type="simple">Mcc</abbrev></td><td rowspan="1" colspan="1"><abbrev xmlns:xlink="http://www.w3.org/1999/xlink" xlink:title="long macrochaeta" id="ABBRID0EKWAG" xlink:type="simple">Ml</abbrev>+<abbrev xmlns:xlink="http://www.w3.org/1999/xlink" xlink:title="short macrochaeta" id="ABBRID0EOWAG" xlink:type="simple">Mc</abbrev>+2me</td><td rowspan="1" colspan="5"><abbrev xmlns:xlink="http://www.w3.org/1999/xlink" xlink:title="ventral tube" id="ABBRID0EWWAG" xlink:type="simple">VT</abbrev>: 4</td></tr><tr><td rowspan="1" colspan="1"><abbrev xmlns:xlink="http://www.w3.org/1999/xlink" xlink:title="abdomen" id="ABBRID0E6WAG" xlink:type="simple">Abd</abbrev>. II</td><td rowspan="1" colspan="1"><abbrev xmlns:xlink="http://www.w3.org/1999/xlink" xlink:title="long macrochaeta" id="ABBRID0EHXAG" xlink:type="simple">Ml</abbrev>+<abbrev xmlns:xlink="http://www.w3.org/1999/xlink" xlink:title="short macrochaeta" id="ABBRID0ELXAG" xlink:type="simple">Mc</abbrev></td><td rowspan="1" colspan="1"><abbrev xmlns:xlink="http://www.w3.org/1999/xlink" xlink:title="long macrochaeta" id="ABBRID0ESXAG" xlink:type="simple">Ml</abbrev>+<abbrev xmlns:xlink="http://www.w3.org/1999/xlink" xlink:title="short macrochaeta" id="ABBRID0EWXAG" xlink:type="simple">Mc</abbrev>+<abbrev xmlns:xlink="http://www.w3.org/1999/xlink" xlink:title="mesochaeta" id="ABBRID0E1XAG" xlink:type="simple">me</abbrev>+s</td><td rowspan="1" colspan="1"><abbrev xmlns:xlink="http://www.w3.org/1999/xlink" xlink:title="long macrochaeta" id="ABBRID0ECYAG" xlink:type="simple">Ml</abbrev>+<abbrev xmlns:xlink="http://www.w3.org/1999/xlink" xlink:title="short macrochaeta" id="ABBRID0EGYAG" xlink:type="simple">Mc</abbrev> +<abbrev xmlns:xlink="http://www.w3.org/1999/xlink" xlink:title="very short macrochaeta" id="ABBRID0EKYAG" xlink:type="simple">Mcc</abbrev></td><td rowspan="1" colspan="1"><abbrev xmlns:xlink="http://www.w3.org/1999/xlink" xlink:title="long macrochaeta" id="ABBRID0ERYAG" xlink:type="simple">Ml</abbrev>+<abbrev xmlns:xlink="http://www.w3.org/1999/xlink" xlink:title="short macrochaeta" id="ABBRID0EVYAG" xlink:type="simple">Mc</abbrev>+2me</td><td rowspan="1" colspan="5"><abbrev xmlns:xlink="http://www.w3.org/1999/xlink" xlink:title="ventroexternal" id="ABBRID0E4YAG" xlink:type="simple">Ve</abbrev>: 4–5, V1: 0</td></tr><tr><td rowspan="1" colspan="1"><abbrev xmlns:xlink="http://www.w3.org/1999/xlink" xlink:title="abdomen" id="ABBRID0EGZAG" xlink:type="simple">Abd</abbrev>. III</td><td rowspan="1" colspan="1"><abbrev xmlns:xlink="http://www.w3.org/1999/xlink" xlink:title="long macrochaeta" id="ABBRID0EOZAG" xlink:type="simple">Ml</abbrev>+<abbrev xmlns:xlink="http://www.w3.org/1999/xlink" xlink:title="short macrochaeta" id="ABBRID0ESZAG" xlink:type="simple">Mc</abbrev></td><td rowspan="1" colspan="1"><abbrev xmlns:xlink="http://www.w3.org/1999/xlink" xlink:title="long macrochaeta" id="ABBRID0EZZAG" xlink:type="simple">Ml</abbrev>+<abbrev xmlns:xlink="http://www.w3.org/1999/xlink" xlink:title="short macrochaeta" id="ABBRID0E4ZAG" xlink:type="simple">Mc</abbrev>+<abbrev xmlns:xlink="http://www.w3.org/1999/xlink" xlink:title="mesochaeta" id="ABBRID0EB1AG" xlink:type="simple">me</abbrev>+s</td><td rowspan="1" colspan="1"><abbrev xmlns:xlink="http://www.w3.org/1999/xlink" xlink:title="long macrochaeta" id="ABBRID0EJ1AG" xlink:type="simple">Ml</abbrev>+<abbrev xmlns:xlink="http://www.w3.org/1999/xlink" xlink:title="short macrochaeta" id="ABBRID0EN1AG" xlink:type="simple">Mc</abbrev>+<abbrev xmlns:xlink="http://www.w3.org/1999/xlink" xlink:title="very short macrochaeta" id="ABBRID0ER1AG" xlink:type="simple">Mcc</abbrev></td><td rowspan="1" colspan="1"><abbrev xmlns:xlink="http://www.w3.org/1999/xlink" xlink:title="long macrochaeta" id="ABBRID0EY1AG" xlink:type="simple">Ml</abbrev>+<abbrev xmlns:xlink="http://www.w3.org/1999/xlink" xlink:title="short macrochaeta" id="ABBRID0E31AG" xlink:type="simple">Mc</abbrev>+3me</td><td rowspan="1" colspan="5"><abbrev xmlns:xlink="http://www.w3.org/1999/xlink" xlink:title="ventroexternal" id="ABBRID0EE2AG" xlink:type="simple">Ve</abbrev>: 4, <abbrev xmlns:xlink="http://www.w3.org/1999/xlink" xlink:title="furcal" id="ABBRID0EI2AG" xlink:type="simple">Fu</abbrev>: 3, 0 <abbrev xmlns:xlink="http://www.w3.org/1999/xlink" xlink:title="microchaeta" id="ABBRID0EM2AG" xlink:type="simple">mi</abbrev></td></tr><tr><td rowspan="1" colspan="1"><abbrev xmlns:xlink="http://www.w3.org/1999/xlink" xlink:title="abdomen" id="ABBRID0EU2AG" xlink:type="simple">Abd</abbrev>. IV</td><td rowspan="1" colspan="1"><abbrev xmlns:xlink="http://www.w3.org/1999/xlink" xlink:title="long macrochaeta" id="ABBRID0E32AG" xlink:type="simple">Ml</abbrev>+<abbrev xmlns:xlink="http://www.w3.org/1999/xlink" xlink:title="short macrochaeta" id="ABBRID0EA3AG" xlink:type="simple">Mc</abbrev></td><td rowspan="1" colspan="1"><abbrev xmlns:xlink="http://www.w3.org/1999/xlink" xlink:title="long macrochaeta" id="ABBRID0EH3AG" xlink:type="simple">Ml</abbrev>+<abbrev xmlns:xlink="http://www.w3.org/1999/xlink" xlink:title="short macrochaeta" id="ABBRID0EL3AG" xlink:type="simple">Mc</abbrev>+s</td><td rowspan="1" colspan="1"><abbrev xmlns:xlink="http://www.w3.org/1999/xlink" xlink:title="long macrochaeta" id="ABBRID0ET3AG" xlink:type="simple">Ml</abbrev>+<abbrev xmlns:xlink="http://www.w3.org/1999/xlink" xlink:title="short macrochaeta" id="ABBRID0EX3AG" xlink:type="simple">Mc</abbrev>+<abbrev xmlns:xlink="http://www.w3.org/1999/xlink" xlink:title="very short macrochaeta" id="ABBRID0E23AG" xlink:type="simple">Mcc</abbrev></td><td rowspan="1" colspan="1">3Ml+2me <abbrev xmlns:xlink="http://www.w3.org/1999/xlink" xlink:title="organite of Ant. IV" id="ABBRID0EC4AG" xlink:type="simple">or</abbrev> (3Ml+2me+2Mc)</td><td rowspan="1" colspan="5"><abbrev xmlns:xlink="http://www.w3.org/1999/xlink" xlink:title="ventroexternointernal" id="ABBRID0EK4AG" xlink:type="simple">Vei</abbrev>: 1, <abbrev xmlns:xlink="http://www.w3.org/1999/xlink" xlink:title="ventroexternocentral" id="ABBRID0EO4AG" xlink:type="simple">Vec</abbrev>: 1, <abbrev xmlns:xlink="http://www.w3.org/1999/xlink" xlink:title="ventroexternolateral" id="ABBRID0ES4AG" xlink:type="simple">Vel</abbrev>: 2 , <abbrev xmlns:xlink="http://www.w3.org/1999/xlink" xlink:title="ventrolateral" id="ABBRID0EW4AG" xlink:type="simple">Vl</abbrev>: 4</td></tr><tr><td rowspan="1" colspan="1"><abbrev xmlns:xlink="http://www.w3.org/1999/xlink" xlink:title="abdomen" id="ABBRID0E64AG" xlink:type="simple">Abd</abbrev>. V</td><td rowspan="1" colspan="1"><abbrev xmlns:xlink="http://www.w3.org/1999/xlink" xlink:title="long macrochaeta" id="ABBRID0EH5AG" xlink:type="simple">Ml</abbrev>+<abbrev xmlns:xlink="http://www.w3.org/1999/xlink" xlink:title="short macrochaeta" id="ABBRID0EL5AG" xlink:type="simple">Mc</abbrev>+<abbrev xmlns:xlink="http://www.w3.org/1999/xlink" xlink:title="mesochaeta" id="ABBRID0EP5AG" xlink:type="simple">me</abbrev></td><td rowspan="1" colspan="1">s</td><td rowspan="1" colspan="1">2Ml+<abbrev xmlns:xlink="http://www.w3.org/1999/xlink" xlink:title="short macrochaeta" id="ABBRID0EZ5AG" xlink:type="simple">Mc</abbrev>+<abbrev xmlns:xlink="http://www.w3.org/1999/xlink" xlink:title="very short macrochaeta" id="ABBRID0E45AG" xlink:type="simple">Mcc</abbrev></td><td rowspan="1" colspan="1">7me <abbrev xmlns:xlink="http://www.w3.org/1999/xlink" xlink:title="organite of Ant. IV" id="ABBRID0EE6AG" xlink:type="simple">or</abbrev> 1Mc+6me</td><td rowspan="1" colspan="5"><abbrev xmlns:xlink="http://www.w3.org/1999/xlink" xlink:title="antegenital" id="ABBRID0EM6AG" xlink:type="simple">Ag</abbrev>:3–4, <abbrev xmlns:xlink="http://www.w3.org/1999/xlink" xlink:title="ventrolateral" id="ABBRID0EQ6AG" xlink:type="simple">Vl</abbrev>: 2–3, L’: 0</td></tr><tr><td rowspan="1" colspan="1"><abbrev xmlns:xlink="http://www.w3.org/1999/xlink" xlink:title="abdomen" id="ABBRID0EZ6AG" xlink:type="simple">Abd</abbrev>. VI</td><td rowspan="1" colspan="4">2Ml+5me</td><td rowspan="1" colspan="5"><abbrev xmlns:xlink="http://www.w3.org/1999/xlink" xlink:title="ventroexternal" id="ABBRID0EEABG" xlink:type="simple">Ve</abbrev>: 14–15, <abbrev xmlns:xlink="http://www.w3.org/1999/xlink" xlink:title="anal lobes" id="ABBRID0EIABG" xlink:type="simple">An</abbrev>: 3 <abbrev xmlns:xlink="http://www.w3.org/1999/xlink" xlink:title="microchaeta" id="ABBRID0EMABG" xlink:type="simple">mi</abbrev></td></tr></tbody></table></table-wrap></tp:treatment-sec><tp:treatment-sec sec-type="ecology" id="SECID0EPABG"><title>Ecology and distribution.</title><p>In fallen leaves of bamboo. <italic><tp:taxon-name><tp:taxon-name-part taxon-name-part-type="genus" reg="Lobellina">Lobellina</tp:taxon-name-part><tp:taxon-name-part taxon-name-part-type="species" reg="yinae">yinae</tp:taxon-name-part></tp:taxon-name></italic> sp. n. is only known from Libo (Fig. <xref ref-type="fig" rid="F7">16</xref>).</p><!--PageBreak--></tp:treatment-sec><tp:treatment-sec sec-type="remarks" id="SECID0EFBBG"><title>Remarks.</title><p>To date, 15 species of the genus <italic><tp:taxon-name><tp:taxon-name-part taxon-name-part-type="genus" reg="Lobellina">Lobellina</tp:taxon-name-part></tp:taxon-name></italic> are known from Asia and one from Central America (Cuba) (<xref ref-type="bibr" rid="B5">Deharveng and Weiner 1984</xref>, <xref ref-type="bibr" rid="B9">Ma and Chen 2008</xref>, <xref ref-type="bibr" rid="B12">Smolis 2017</xref>, <xref ref-type="bibr" rid="B7">Jiang et al. 2018</xref>). The new species is similar to <italic><tp:taxon-name><tp:taxon-name-part taxon-name-part-type="genus" reg="Lobellina">L.</tp:taxon-name-part><tp:taxon-name-part taxon-name-part-type="species" reg="montana">montana</tp:taxon-name-part></tp:taxon-name></italic> Deharveng <!--PageBreak-->&amp; Weiner, 1984 and <italic><tp:taxon-name><tp:taxon-name-part taxon-name-part-type="genus" reg="Lobellina">L.</tp:taxon-name-part><tp:taxon-name-part taxon-name-part-type="species" reg="paraminuta">paraminuta</tp:taxon-name-part></tp:taxon-name></italic> Deharveng &amp; Weiner, 1984 from Korea by the following characters: cephalic chaeta O free from tubercle <abbrev xmlns:xlink="http://www.w3.org/1999/xlink" xlink:title="frontal" id="ABBRID0E1CBG" xlink:type="simple">Fr</abbrev> (shifting between two tubercles <abbrev xmlns:xlink="http://www.w3.org/1999/xlink" xlink:title="anal lobes" id="ABBRID0E5CBG" xlink:type="simple">An</abbrev>), cephalic tubercle <abbrev xmlns:xlink="http://www.w3.org/1999/xlink" xlink:title="dorsolateral" id="ABBRID0ECDBG" xlink:type="simple">Dl</abbrev> separate from tubercle L+<abbrev xmlns:xlink="http://www.w3.org/1999/xlink" xlink:title="subocular" id="ABBRID0EGDBG" xlink:type="simple">So</abbrev>, tubercle <abbrev xmlns:xlink="http://www.w3.org/1999/xlink" xlink:title="ocular" id="ABBRID0EKDBG" xlink:type="simple">Oc</abbrev> with three <!--PageBreak-->chaetae, <abbrev xmlns:xlink="http://www.w3.org/1999/xlink" xlink:title="abdomen" id="ABBRID0EQDBG" xlink:type="simple">Abd</abbrev>. V with 3+3 dorsal tubercles and <abbrev xmlns:xlink="http://www.w3.org/1999/xlink" xlink:title="dorsoexternal" id="ABBRID0EUDBG" xlink:type="simple">De</abbrev> separate from <abbrev xmlns:xlink="http://www.w3.org/1999/xlink" xlink:title="dorsolateral" id="ABBRID0EYDBG" xlink:type="simple">Dl</abbrev>, and claw with a distinct basal inner tooth. However, <italic><tp:taxon-name><tp:taxon-name-part taxon-name-part-type="genus" reg="Lobellina">L.</tp:taxon-name-part><tp:taxon-name-part taxon-name-part-type="species" reg="yinae">yinae</tp:taxon-name-part></tp:taxon-name></italic> sp. n. can be distinguished from <italic><tp:taxon-name><tp:taxon-name-part taxon-name-part-type="genus" reg="Lobellina">L.</tp:taxon-name-part><tp:taxon-name-part taxon-name-part-type="species" reg="montana">montana</tp:taxon-name-part></tp:taxon-name></italic> and <italic><tp:taxon-name><tp:taxon-name-part taxon-name-part-type="genus" reg="Lobellina">L.</tp:taxon-name-part><tp:taxon-name-part taxon-name-part-type="species" reg="paraminuta">paraminuta</tp:taxon-name-part></tp:taxon-name></italic> by its mandible with six teeth versus seven, cephalic tubercle <abbrev xmlns:xlink="http://www.w3.org/1999/xlink" xlink:title="dorsolateral" id="ABBRID0E4EBG" xlink:type="simple">Dl</abbrev> with three <abbrev xmlns:xlink="http://www.w3.org/1999/xlink" xlink:title="organite of Ant. IV" id="ABBRID0EBFBG" xlink:type="simple">or</abbrev> four chaetae versus five, tubercle <abbrev xmlns:xlink="http://www.w3.org/1999/xlink" xlink:title="dorsoexternal" id="ABBRID0EFFBG" xlink:type="simple">De</abbrev> on <abbrev xmlns:xlink="http://www.w3.org/1999/xlink" xlink:title="abdomen" id="ABBRID0EJFBG" xlink:type="simple">Abd</abbrev>. I–III with four chaetae (3+s) versus three (2+s), and tubercle <abbrev xmlns:xlink="http://www.w3.org/1999/xlink" xlink:title="dorsolateral" id="ABBRID0ENFBG" xlink:type="simple">Dl</abbrev> on <abbrev xmlns:xlink="http://www.w3.org/1999/xlink" xlink:title="abdomen" id="ABBRID0ERFBG" xlink:type="simple">Abd</abbrev>. I–III with three chaetae versus two.</p><p>The new species is also similar to <italic><tp:taxon-name><tp:taxon-name-part taxon-name-part-type="genus" reg="Lobellina">L.</tp:taxon-name-part><tp:taxon-name-part taxon-name-part-type="species" reg="fusa">fusa</tp:taxon-name-part></tp:taxon-name></italic> Jiang, Wang &amp; Xia, 2018 from China by the following characters: mandible with six teeth, maxilla styliform, tubercle <abbrev xmlns:xlink="http://www.w3.org/1999/xlink" xlink:title="frontal" id="ABBRID0ECGBG" xlink:type="simple">Fr</abbrev> on head with three chaetae, tubercle <abbrev xmlns:xlink="http://www.w3.org/1999/xlink" xlink:title="ocular" id="ABBRID0EGGBG" xlink:type="simple">Oc</abbrev> on head with three chaetae, <abbrev xmlns:xlink="http://www.w3.org/1999/xlink" xlink:title="abdomen" id="ABBRID0EKGBG" xlink:type="simple">Abd</abbrev>.V with 3+3 dorsal tubercles and <abbrev xmlns:xlink="http://www.w3.org/1999/xlink" xlink:title="dorsoexternal" id="ABBRID0EOGBG" xlink:type="simple">De</abbrev> separate from <abbrev xmlns:xlink="http://www.w3.org/1999/xlink" xlink:title="dorsolateral" id="ABBRID0ESGBG" xlink:type="simple">Dl</abbrev>, and claw with a distinct basal inner tooth. However, the new species can be differentiated from <italic><tp:taxon-name><tp:taxon-name-part taxon-name-part-type="genus" reg="Lobellina">L.</tp:taxon-name-part><tp:taxon-name-part taxon-name-part-type="species" reg="fusa">fusa</tp:taxon-name-part></tp:taxon-name></italic> by the cephalic chaeta O of tubercle <abbrev xmlns:xlink="http://www.w3.org/1999/xlink" xlink:title="frontal" id="ABBRID0EBHBG" xlink:type="simple">Fr</abbrev> free (not free in <italic><tp:taxon-name><tp:taxon-name-part taxon-name-part-type="genus" reg="Lobellina">L.</tp:taxon-name-part><tp:taxon-name-part taxon-name-part-type="species" reg="fusa">fusa</tp:taxon-name-part></tp:taxon-name></italic>), cephalic tubercles <abbrev xmlns:xlink="http://www.w3.org/1999/xlink" xlink:title="dorsointernal" id="ABBRID0EQHBG" xlink:type="simple">Di</abbrev> separated (fused in <italic><tp:taxon-name><tp:taxon-name-part taxon-name-part-type="genus" reg="Lobellina">L.</tp:taxon-name-part><tp:taxon-name-part taxon-name-part-type="species" reg="fusa">fusa</tp:taxon-name-part></tp:taxon-name></italic>), cephalic tubercle <abbrev xmlns:xlink="http://www.w3.org/1999/xlink" xlink:title="dorsolateral" id="ABBRID0E6HBG" xlink:type="simple">Dl</abbrev> with four chaetae (five in <italic><tp:taxon-name><tp:taxon-name-part taxon-name-part-type="genus" reg="Lobellina">L.</tp:taxon-name-part><tp:taxon-name-part taxon-name-part-type="species" reg="fusa">fusa</tp:taxon-name-part></tp:taxon-name></italic>), and each tubercle <abbrev xmlns:xlink="http://www.w3.org/1999/xlink" xlink:title="dorsolateral" id="ABBRID0EOIBG" xlink:type="simple">Dl</abbrev> on <abbrev xmlns:xlink="http://www.w3.org/1999/xlink" xlink:title="abdomen" id="ABBRID0ESIBG" xlink:type="simple">Abd</abbrev>. I–III with three chaetae (two chaetae in <italic><tp:taxon-name><tp:taxon-name-part taxon-name-part-type="genus" reg="Lobellina">L.</tp:taxon-name-part><tp:taxon-name-part taxon-name-part-type="species" reg="fusa">fusa</tp:taxon-name-part></tp:taxon-name></italic>).</p></tp:treatment-sec><tp:treatment-sec><!--Section generated to contain objects referenced in tp:taxon-treatment.--><fig id="F7" position="float" orientation="portrait"><label>Figure 16.</label><caption><p>Map of China, with localities of <italic><tp:taxon-name><tp:taxon-name-part taxon-name-part-type="genus" reg="Lobellina">Lobellina</tp:taxon-name-part><tp:taxon-name-part taxon-name-part-type="species" reg="yinae">yinae</tp:taxon-name-part></tp:taxon-name></italic> sp. n. (<bold>A</bold>), <italic><tp:taxon-name><tp:taxon-name-part taxon-name-part-type="genus" reg="Rambutanura">Rambutanura</tp:taxon-name-part><tp:taxon-name-part taxon-name-part-type="species" reg="hunanensis">hunanensis</tp:taxon-name-part></tp:taxon-name></italic> (<bold>B</bold>), <italic><tp:taxon-name><tp:taxon-name-part taxon-name-part-type="genus" reg="Vitronura">Vitronura</tp:taxon-name-part><tp:taxon-name-part taxon-name-part-type="species" reg="paraacuta">paraacuta</tp:taxon-name-part></tp:taxon-name></italic> (<bold>C</bold>) and <italic><tp:taxon-name><tp:taxon-name-part taxon-name-part-type="genus" reg="Vietnura">Vietnura</tp:taxon-name-part><tp:taxon-name-part taxon-name-part-type="species" reg="caerulea">caerulea</tp:taxon-name-part></tp:taxon-name></italic> (<bold>D</bold>).</p></caption><graphic xmlns:xlink="http://www.w3.org/1999/xlink" xlink:href="zookeys-807-013-g007.jpg" position="float" orientation="portrait" xlink:type="simple" id="oo_249958.jpg"/></fig></tp:treatment-sec><ref-list><ref id="B5"><mixed-citation xmlns:xlink="http://www.w3.org/1999/xlink" xlink:type="simple"><person-group><name name-style="western"><surname>Deharveng</surname><given-names>L</given-names></name><name name-style="western"><surname>Weiner</surname><given-names>W</given-names></name></person-group> (<year>1984</year>) <article-title>Collemboles de Corée du Nord III– <tp:taxon-name><tp:taxon-name-part taxon-name-part-type="subfamily">Morulinae</tp:taxon-name-part></tp:taxon-name> et <tp:taxon-name><tp:taxon-name-part taxon-name-part-type="subfamily">Neanurinae</tp:taxon-name-part></tp:taxon-name>.</article-title><source>Travaux du Laboratoire d’Écobiologie des Arthropodes Edaphiques, Toulouse</source><volume>4</volume>(<issue>4</issue>): <fpage>1</fpage>–<lpage>61</lpage>.</mixed-citation></ref><ref id="B9"><mixed-citation xmlns:xlink="http://www.w3.org/1999/xlink" xlink:type="simple"><person-group><name name-style="western"><surname>Ma</surname><given-names>ZC</given-names></name><name name-style="western"><surname>Chen</surname><given-names>JX</given-names></name></person-group> (<year>2008</year>) <article-title>A new species of <italic><tp:taxon-name><tp:taxon-name-part taxon-name-part-type="genus">Lobellina</tp:taxon-name-part></tp:taxon-name></italic> (<tp:taxon-name><tp:taxon-name-part taxon-name-part-type="order">Collembola</tp:taxon-name-part></tp:taxon-name>: <tp:taxon-name><tp:taxon-name-part taxon-name-part-type="family">Neanuridae</tp:taxon-name-part></tp:taxon-name>) from China.</article-title><source>Zootaxa</source><volume>1733</volume>: <fpage>61</fpage>–<lpage>67</lpage>.</mixed-citation></ref><ref id="B12"><mixed-citation xmlns:xlink="http://www.w3.org/1999/xlink" xlink:type="simple"><person-group><name name-style="western"><surname>Smolis</surname><given-names>A</given-names></name></person-group> (<year>2017</year>) Contribution to the knowledge of <tp:taxon-name><tp:taxon-name-part taxon-name-part-type="subfamily">Neanurinae</tp:taxon-name-part></tp:taxon-name> of Vietnam with description of three new species (<tp:taxon-name><tp:taxon-name-part taxon-name-part-type="order">Collembola</tp:taxon-name-part></tp:taxon-name>, <tp:taxon-name><tp:taxon-name-part taxon-name-part-type="family">Neanuridae</tp:taxon-name-part></tp:taxon-name>). ZooKeys 688: 15–23. dhttps://doi.org/<ext-link xlink:type="simple" ext-link-type="doi" xlink:href="10.3897/zookeys.688.12307">10.3897/zookeys.688.12307</ext-link></mixed-citation></ref><ref id="B7"><mixed-citation xmlns:xlink="http://www.w3.org/1999/xlink" xlink:type="simple"><person-group><name name-style="western"><surname>Jiang</surname><given-names>JG</given-names></name><name name-style="western"><surname>Wang</surname><given-names>WB</given-names></name><name name-style="western"><surname>Xia</surname><given-names>H</given-names></name></person-group> (<year>2018</year>) <article-title>Two new species ofLobellinifrom Tianmu Mountain, China (<tp:taxon-name><tp:taxon-name-part taxon-name-part-type="order">Collembola</tp:taxon-name-part></tp:taxon-name>,<tp:taxon-name><tp:taxon-name-part taxon-name-part-type="family">Neanuridae</tp:taxon-name-part></tp:taxon-name>).</article-title><source>ZooKeys</source><volume>726</volume>: <fpage>1</fpage>–<lpage>14</lpage>. <ext-link xlink:type="simple" ext-link-type="doi" xlink:href="10.3897/zookes.726.11934">https://doi.org/10.3897/zookes.726.11934</ext-link></mixed-citation></ref></ref-list></tp:taxon-treatment>
