# Supplementary material for: A new species of Lobellina and first record of Vietnura from China (Collembola: Neanuridae: Neanurinae)
Source: Zookeys. 2018 Dec 17;(807):13–28. doi: 10.3897/zookeys.807.24941 (PMC6305353; doi:10.3897/zookeys.807.24941)
Supplement: XML Treatment for Vietnura [file zookeys.807.24941-treatment2.xml]

<!DOCTYPE tp:taxon-treatment
  PUBLIC "-//TaxonX//DTD Taxonomic Treatment Publishing DTD v0 20100105//EN" "tax-treatment-NSO.dtd">
<tp:taxon-treatment xmlns:tp="http://www.plazi.org/taxpub"><tp:treatment-meta><kwd-group><label>Taxon classification</label><kwd><named-content xmlns:xlink="http://www.w3.org/1999/xlink" content-type="kingdom">Animalia</named-content></kwd><kwd><named-content xmlns:xlink="http://www.w3.org/1999/xlink" content-type="order">Collembola</named-content></kwd><kwd><named-content xmlns:xlink="http://www.w3.org/1999/xlink" content-type="family">Neanuridae</named-content></kwd></kwd-group><mixed-citation publication-type="journal"><person-group><name><surname>Jiang</surname><given-names>Ji-Gang</given-names></name><name><surname>Huang</surname><given-names>Cheng-Wang</given-names></name><name><surname>Luan</surname><given-names>Yun-Xia</given-names></name></person-group><article-title>A new species of <italic><tp:taxon-name><tp:taxon-name-part taxon-name-part-type="genus" reg="Lobellina">Lobellina</tp:taxon-name-part></tp:taxon-name></italic> and first record of <italic><tp:taxon-name><tp:taxon-name-part taxon-name-part-type="genus" reg="Vietnura">Vietnura</tp:taxon-name-part></tp:taxon-name></italic> from China (<tp:taxon-name><tp:taxon-name-part taxon-name-part-type="order">Collembola</tp:taxon-name-part></tp:taxon-name>: <tp:taxon-name><tp:taxon-name-part taxon-name-part-type="family">Neanuridae</tp:taxon-name-part></tp:taxon-name>: <tp:taxon-name><tp:taxon-name-part taxon-name-part-type="subfamily">Neanurinae</tp:taxon-name-part></tp:taxon-name>)</article-title><source>Zookeys</source><day>17</day><month>12</month><year>2018</year><volume>2018</volume><issue>807</issue><fpage>13</fpage><lpage>28</lpage><pub-id pub-id-type="doi">10.3897/zookeys.807.24941</pub-id></mixed-citation></tp:treatment-meta><tp:nomenclature><label>Genus</label><tp:taxon-name>
              <tp:taxon-name-part taxon-name-part-type="genus" reg="Vietnura">Vietnura</tp:taxon-name-part>
            </tp:taxon-name><tp:taxon-authority>Deharveng &amp; Bedos, 2000: new record to China</tp:taxon-authority><tp:nomenclature-citation-list><tp:nomenclature-citation><tp:taxon-name>
                  <tp:taxon-name-part taxon-name-part-type="genus" reg="Vietnura">Vietnura</tp:taxon-name-part>
                  <tp:taxon-name-part taxon-name-part-type="species" reg="caerulea">caerulea</tp:taxon-name-part>
                </tp:taxon-name><comment>Deharveng &amp; Bedos, 2000: 209–214, figs 1–4 (Vietnam) new record to China</comment></tp:nomenclature-citation></tp:nomenclature-citation-list></tp:nomenclature><tp:treatment-sec sec-type="material" id="SECID0ECDAI"><title>Material.</title><p>Two males on the same slide, one of them submature, <named-content xmlns:xlink="http://www.w3.org/1999/xlink" content-type="dwc:verbatimCoordinates" xlink:type="simple"><named-content content-type="geo-json" specific-use="{&#34;type&#34;:&#34;Point&#34;,&#34;coordinates&#34;:[107.939317,25.290883]}" id="NCID0ELDAI" xlink:type="simple">25°17.453'N, 107°56.359'E</named-content></named-content>, elevation 880–900 m. Three individuals in alcohol, Coordinates: <named-content xmlns:xlink="http://www.w3.org/1999/xlink" content-type="dwc:verbatimCoordinates" xlink:type="simple"><named-content content-type="geo-json" specific-use="{&#34;type&#34;:&#34;Point&#34;,&#34;coordinates&#34;:[107.939517,25.291933]}" id="NCID0ETDAI" xlink:type="simple">25°17.516'N, 107°56.371'E</named-content></named-content>, elevation 840 m. One specimen in alcohol, <named-content xmlns:xlink="http://www.w3.org/1999/xlink" content-type="dwc:verbatimCoordinates" xlink:type="simple"><named-content content-type="geo-json" specific-use="{&#34;type&#34;:&#34;Point&#34;,&#34;coordinates&#34;:[107.937417,25.291383]}" id="NCID0E2DAI" xlink:type="simple">25°17.483'N, 107°56.245'E</named-content></named-content>, elevation 731 m. All of them were collected by Cheng-Wang Huang, Yan Liang &amp; Ai-Min Liu, from Maolan National Nature Reserve, Libo County, Guizhou Province, China, on 19 July 2015. Material deposited in Shanghai Entomological Museum, Chinese Academy of Sciences.</p></tp:treatment-sec><tp:treatment-sec sec-type="description" id="SECID0EAEAI"><title>Description of the Chinese specimens</title><p>(Figs <xref ref-type="fig" rid="F5">10</xref>–<xref ref-type="fig" rid="F6">15</xref>, Tables <xref ref-type="table" rid="T5">5</xref>–<xref ref-type="table" rid="T7">7</xref>). <italic>Body</italic> length (without antenna) 0.9–1.1 mm. Cuticular granulations medium, tertiary granules developed, body with reticulations. Tubercles well developed on dorsal side of body. Body color blue alive and in alcohol. Eyes 2+2, small and pigmented, all on tubercles <abbrev xmlns:xlink="http://www.w3.org/1999/xlink" xlink:title="ocular" id="ABBRID0EYEAI" xlink:type="simple">Oc</abbrev>. <italic>Chaetal morphology</italic> (Fig. <xref ref-type="fig" rid="F5">14</xref>). Dorsal ordinary chaetae of four types: <abbrev xmlns:xlink="http://www.w3.org/1999/xlink" xlink:title="long macrochaeta" id="ABBRID0ELFAI" xlink:type="simple">Ml</abbrev>, <abbrev xmlns:xlink="http://www.w3.org/1999/xlink" xlink:title="short macrochaeta" id="ABBRID0EPFAI" xlink:type="simple">Mc</abbrev>, <abbrev xmlns:xlink="http://www.w3.org/1999/xlink" xlink:title="very short macrochaeta" id="ABBRID0ETFAI" xlink:type="simple">Mcc</abbrev>, and <abbrev xmlns:xlink="http://www.w3.org/1999/xlink" xlink:title="mesochaeta" id="ABBRID0EXFAI" xlink:type="simple">me</abbrev>. Macrochaetae <abbrev xmlns:xlink="http://www.w3.org/1999/xlink" xlink:title="long macrochaeta" id="ABBRID0E2FAI" xlink:type="simple">Ml</abbrev> long, sheathed, distinctly toothed and knobbed at apex (Fig. <xref ref-type="fig" rid="F5">14a</xref>). Macrochaetae <abbrev xmlns:xlink="http://www.w3.org/1999/xlink" xlink:title="short macrochaeta" id="ABBRID0EDGAI" xlink:type="simple">Mc</abbrev> morphologically similar to long macrochae<!--PageBreak-->tae, but shorter. Macrochaetae <abbrev xmlns:xlink="http://www.w3.org/1999/xlink" xlink:title="very short macrochaeta" id="ABBRID0EJGAI" xlink:type="simple">Mcc</abbrev> morphologically similar to <abbrev xmlns:xlink="http://www.w3.org/1999/xlink" xlink:title="short macrochaeta" id="ABBRID0ENGAI" xlink:type="simple">Mc</abbrev> and shorter than <abbrev xmlns:xlink="http://www.w3.org/1999/xlink" xlink:title="short macrochaeta" id="ABBRID0ERGAI" xlink:type="simple">Mc</abbrev>. Mesochaetae similar to ventral chaetae, thin, smooth, and pointed, with various lengths. S-chaetae of tergites thin, smooth, shorter than <abbrev xmlns:xlink="http://www.w3.org/1999/xlink" xlink:title="short macrochaeta" id="ABBRID0EVGAI" xlink:type="simple">Mc</abbrev> and slightly longer than <abbrev xmlns:xlink="http://www.w3.org/1999/xlink" xlink:title="very short macrochaeta" id="ABBRID0EZGAI" xlink:type="simple">Mcc</abbrev> “<abbrev xmlns:xlink="http://www.w3.org/1999/xlink" xlink:title="hin cylindrical chaetae on Ant. IV" id="ABBRID0E4GAI" xlink:type="simple">mou</abbrev>” (Fig. <xref ref-type="fig" rid="F5">14b</xref>). S-chaetae formula on tergites as 0, 2+<abbrev xmlns:xlink="http://www.w3.org/1999/xlink" xlink:title="s-microchaeta" id="ABBRID0EFHAI" xlink:type="simple">ms</abbrev>, 2/1, 1, 1, 1, 1. <italic>Antenna</italic>. Antenna 4-segmented. <abbrev xmlns:xlink="http://www.w3.org/1999/xlink" xlink:title="antenna" id="ABBRID0ELHAI" xlink:type="simple">Ant</abbrev>. I with seven chaetae. <abbrev xmlns:xlink="http://www.w3.org/1999/xlink" xlink:title="antenna" id="ABBRID0EPHAI" xlink:type="simple">Ant</abbrev>. II with 10–11 chaetae. <abbrev xmlns:xlink="http://www.w3.org/1999/xlink" xlink:title="antenna" id="ABBRID0ETHAI" xlink:type="simple">Ant</abbrev>. III dorsally fused to <abbrev xmlns:xlink="http://www.w3.org/1999/xlink" xlink:title="antenna" id="ABBRID0EXHAI" xlink:type="simple">Ant</abbrev>. IV. <abbrev xmlns:xlink="http://www.w3.org/1999/xlink" xlink:title="sensory organ of antennal segment III" id="ABBRID0E2HAI" xlink:type="simple">AOIII</abbrev> consists of two short rods, one ventral <abbrev xmlns:xlink="http://www.w3.org/1999/xlink" xlink:title="s-microchaeta" id="ABBRID0E6HAI" xlink:type="simple">ms</abbrev><!--PageBreak-->and two longer sensilla (sgd and sgv), sgd shifted basally to the back of the two rods, each rod exposed in separate pit (Fig. <xref ref-type="fig" rid="F5">10</xref>). <abbrev xmlns:xlink="http://www.w3.org/1999/xlink" xlink:title="antenna" id="ABBRID0EJIAI" xlink:type="simple">Ant</abbrev>. IV dorsally with eight sensilla, slender i-chaeta, and minute capitate organite (<abbrev xmlns:xlink="http://www.w3.org/1999/xlink" xlink:title="organite of Ant. IV" id="ABBRID0ENIAI" xlink:type="simple">or</abbrev>), apical bulb small, trilobed (Fig. <xref ref-type="fig" rid="F5">10</xref>). Sensilla thicker and shorter than “<abbrev xmlns:xlink="http://www.w3.org/1999/xlink" xlink:title="hin cylindrical chaetae on Ant. IV" id="ABBRID0EVIAI" xlink:type="simple">mou</abbrev>”-chaetae (Fig. <xref ref-type="fig" rid="F5">10</xref>). Ventral chaetotaxy of <abbrev xmlns:xlink="http://www.w3.org/1999/xlink" xlink:title="antenna" id="ABBRID0E4IAI" xlink:type="simple">Ant</abbrev>. III–IV as in Fig. <xref ref-type="fig" rid="F5">11</xref> and Table <xref ref-type="table" rid="T6">6</xref>, group <abbrev xmlns:xlink="http://www.w3.org/1999/xlink" xlink:title="apical" id="ABBRID0EJJAI" xlink:type="simple">ap</abbrev> with seven <abbrev xmlns:xlink="http://www.w3.org/1999/xlink" xlink:title="s-chaeta on Ant. IV" id="ABBRID0ENJAI" xlink:type="simple">bs</abbrev> and four <abbrev xmlns:xlink="http://www.w3.org/1999/xlink" xlink:title="microchaetae on Ant. IV" id="ABBRID0ERJAI" xlink:type="simple">miA</abbrev>, <abbrev xmlns:xlink="http://www.w3.org/1999/xlink" xlink:title="centroapical" id="ABBRID0EVJAI" xlink:type="simple">ca</abbrev> with two <abbrev xmlns:xlink="http://www.w3.org/1999/xlink" xlink:title="s-chaeta on Ant. IV" id="ABBRID0EZJAI" xlink:type="simple">bs</abbrev> and two <abbrev xmlns:xlink="http://www.w3.org/1999/xlink" xlink:title="microchaetae on Ant. IV" id="ABBRID0E4JAI" xlink:type="simple">miA</abbrev>, <abbrev xmlns:xlink="http://www.w3.org/1999/xlink" xlink:title="centromedial" id="ABBRID0EBKAI" xlink:type="simple">cm</abbrev> with three <abbrev xmlns:xlink="http://www.w3.org/1999/xlink" xlink:title="s-chaeta on Ant. IV" id="ABBRID0EFKAI" xlink:type="simple">bs</abbrev> and one <abbrev xmlns:xlink="http://www.w3.org/1999/xlink" xlink:title="microchaetae on Ant. IV" id="ABBRID0EJKAI" xlink:type="simple">miA</abbrev>, <abbrev xmlns:xlink="http://www.w3.org/1999/xlink" xlink:title="centroposterior" id="ABBRID0ENKAI" xlink:type="simple">cp</abbrev> with eight <abbrev xmlns:xlink="http://www.w3.org/1999/xlink" xlink:title="microchaetae on Ant. IV" id="ABBRID0ERKAI" xlink:type="simple">miA</abbrev> and brs5. On ventral side of <abbrev xmlns:xlink="http://www.w3.org/1999/xlink" xlink:title="antenna" id="ABBRID0EVKAI" xlink:type="simple">Ant</abbrev>. III, <abbrev xmlns:xlink="http://www.w3.org/1999/xlink" xlink:title="ventrointernal" id="ABBRID0EZKAI" xlink:type="simple">Vi</abbrev>, <abbrev xmlns:xlink="http://www.w3.org/1999/xlink" xlink:title="ventrocentral" id="ABBRID0E4KAI" xlink:type="simple">Vc</abbrev>, <abbrev xmlns:xlink="http://www.w3.org/1999/xlink" xlink:title="ventroexternal" id="ABBRID0EBLAI" xlink:type="simple">Ve</abbrev> respectively with four, four, three chaetae; dorsally with three d chaetae, d3 as mesochaeta (Fig. <xref ref-type="fig" rid="F5">10</xref>). Mouthparts. Buccal cone short, labral sclerifications not ogival. Labrum chaetotaxy: ?/2, 4. Labium with four basal, three distal, four lateral chaetae, without papillae x. Maxilla reduced, styliform (Fig. <xref ref-type="fig" rid="F5">13</xref>). Mandible reduced, tridentate (Fig. <xref ref-type="fig" rid="F5">12</xref>).</p><p><italic>Dorsal chaetotaxy and tubercles</italic> (Table <xref ref-type="table" rid="T7">7</xref>). Head with six tubercles. Tubercle <abbrev xmlns:xlink="http://www.w3.org/1999/xlink" xlink:title="clypeal" id="ABBRID0EZLAI" xlink:type="simple">Cl</abbrev> with four chaetae: two G and two F; tubercle <abbrev xmlns:xlink="http://www.w3.org/1999/xlink" xlink:title="antenno-frontal" id="ABBRID0E4LAI" xlink:type="simple">Af</abbrev>+<abbrev xmlns:xlink="http://www.w3.org/1999/xlink" xlink:title="ocular" id="ABBRID0EBMAI" xlink:type="simple">Oc</abbrev> with four chaetae: two B and two Ocm, chaeta O absent; tubercle <abbrev xmlns:xlink="http://www.w3.org/1999/xlink" xlink:title="dorsointernal" id="ABBRID0EFMAI" xlink:type="simple">Di</abbrev>+<abbrev xmlns:xlink="http://www.w3.org/1999/xlink" xlink:title="dorsoexternal" id="ABBRID0EJMAI" xlink:type="simple">De</abbrev> with four chaetae: two Di1, two De1; tubercle <abbrev xmlns:xlink="http://www.w3.org/1999/xlink" xlink:title="dorsolateral" id="ABBRID0ENMAI" xlink:type="simple">Dl</abbrev>+L+<abbrev xmlns:xlink="http://www.w3.org/1999/xlink" xlink:title="subocular" id="ABBRID0ERMAI" xlink:type="simple">So</abbrev> with eleven chaetae (5Ml+6me). Thorax and abdomen tubercles and chaetotaxy as in Table <xref ref-type="table" rid="T7">7</xref>. Cryptopygy.</p><p><italic>Ventral chaetotaxy</italic> (Fig. <xref ref-type="fig" rid="F6">15</xref> and Table <xref ref-type="table" rid="T5">5</xref>). On head, groups <abbrev xmlns:xlink="http://www.w3.org/1999/xlink" xlink:title="ventroexternoanterior" id="ABBRID0EFNAI" xlink:type="simple">Vea</abbrev>, <abbrev xmlns:xlink="http://www.w3.org/1999/xlink" xlink:title="ventroexternomedial" id="ABBRID0EJNAI" xlink:type="simple">Vem</abbrev> and <abbrev xmlns:xlink="http://www.w3.org/1999/xlink" xlink:title="ventroexteroposterior" id="ABBRID0ENNAI" xlink:type="simple">Vep</abbrev> with two, two, two chaetae respectively. Group <abbrev xmlns:xlink="http://www.w3.org/1999/xlink" xlink:title="ventrointernal" id="ABBRID0ERNAI" xlink:type="simple">Vi</abbrev> on head with five chaetae. <abbrev xmlns:xlink="http://www.w3.org/1999/xlink" xlink:title="ventral tube" id="ABBRID0EVNAI" xlink:type="simple">VT</abbrev> with one proximal and three distal chaetae. On <abbrev xmlns:xlink="http://www.w3.org/1999/xlink" xlink:title="abdomen" id="ABBRID0EZNAI" xlink:type="simple">Abd</abbrev>. III, furca rudimentary with 3–4 chaetae, <!--PageBreak--><abbrev xmlns:xlink="http://www.w3.org/1999/xlink" xlink:title="ventroexternolateral" id="ABBRID0E5NAI" xlink:type="simple">Vel</abbrev> with 3–4 chaetae. On <abbrev xmlns:xlink="http://www.w3.org/1999/xlink" xlink:title="abdomen" id="ABBRID0ECOAI" xlink:type="simple">Abd</abbrev>. IV, group <abbrev xmlns:xlink="http://www.w3.org/1999/xlink" xlink:title="ventroexternointernal" id="ABBRID0EGOAI" xlink:type="simple">Vei</abbrev>, <abbrev xmlns:xlink="http://www.w3.org/1999/xlink" xlink:title="ventroexternocentral" id="ABBRID0EKOAI" xlink:type="simple">Vec</abbrev>, <abbrev xmlns:xlink="http://www.w3.org/1999/xlink" xlink:title="ventroexternolateral" id="ABBRID0EOOAI" xlink:type="simple">Vel</abbrev> respectively with one, two, three chaetae, <abbrev xmlns:xlink="http://www.w3.org/1999/xlink" xlink:title="ventrolateral" id="ABBRID0ESOAI" xlink:type="simple">Vl</abbrev> with three <abbrev xmlns:xlink="http://www.w3.org/1999/xlink" xlink:title="organite of Ant. IV" id="ABBRID0EWOAI" xlink:type="simple">or</abbrev> four chaetae. On <abbrev xmlns:xlink="http://www.w3.org/1999/xlink" xlink:title="abdomen" id="ABBRID0E1OAI" xlink:type="simple">Abd</abbrev>. V, group <abbrev xmlns:xlink="http://www.w3.org/1999/xlink" xlink:title="ventrolateral" id="ABBRID0E5OAI" xlink:type="simple">Vl</abbrev> with two chaetae, chaeta L’ absent, <abbrev xmlns:xlink="http://www.w3.org/1999/xlink" xlink:title="antegenital" id="ABBRID0ECPAI" xlink:type="simple">Ag</abbrev> with two chaetae. Anal lobe with twelve chaetae and one <abbrev xmlns:xlink="http://www.w3.org/1999/xlink" xlink:title="microchaeta" id="ABBRID0EGPAI" xlink:type="simple">mi</abbrev>.</p><p><italic>Appendages</italic>. Unguis without tooth. Chaeta M on tibiotarsus present. Tibiotarsus of foreleg, midleg and hindleg, respectively with 19, 19, 18 chaetae. Chaetotaxy of ventral tube and furcular remnant as in Table <xref ref-type="table" rid="T7">7</xref>.</p><fig id="F5" position="float" orientation="portrait"><label>Figures 10–14.</label><caption><p><italic><tp:taxon-name><tp:taxon-name-part taxon-name-part-type="genus" reg="Vietnura">Vietnura</tp:taxon-name-part><tp:taxon-name-part taxon-name-part-type="species" reg="caerulea">caerulea</tp:taxon-name-part></tp:taxon-name></italic> Deharveng &amp; Bedos, 2000 <bold>10</bold> dorsal side of antenna <bold>11</bold> ventral side of <abbrev xmlns:xlink="http://www.w3.org/1999/xlink" xlink:title="antenna" id="ABBRID0EJQAI" xlink:type="simple">Ant</abbrev>. III–IV <bold>12</bold> mandible <bold>13</bold> maxilla <bold>14</bold> body setae, a: macrochaeta, b: S-chaeta.</p></caption><graphic xmlns:xlink="http://www.w3.org/1999/xlink" xlink:href="zookeys-807-013-g005.jpg" position="float" orientation="portrait" xlink:type="simple" id="oo_249956.jpg"/></fig><fig id="F6" position="float" orientation="portrait"><label>Figure 15.</label><caption><p><italic><tp:taxon-name><tp:taxon-name-part taxon-name-part-type="genus" reg="Vietnura">Vietnura</tp:taxon-name-part><tp:taxon-name-part taxon-name-part-type="species" reg="caerulea">caerulea</tp:taxon-name-part></tp:taxon-name></italic> Deharveng &amp; Bedos, 2000, ventral side of <abbrev xmlns:xlink="http://www.w3.org/1999/xlink" xlink:title="abdomen" id="ABBRID0ELRAI" xlink:type="simple">Abd</abbrev>. II–VI.</p></caption><graphic xmlns:xlink="http://www.w3.org/1999/xlink" xlink:href="zookeys-807-013-g006.jpg" position="float" orientation="portrait" xlink:type="simple" id="oo_249957.jpg"/></fig><table-wrap id="T5" position="float" orientation="portrait"><label>Table 5.</label><caption><p>Cephalic ventral chaetotaxy of <italic><tp:taxon-name><tp:taxon-name-part taxon-name-part-type="genus" reg="Vietnura">Vietnura</tp:taxon-name-part><tp:taxon-name-part taxon-name-part-type="species" reg="caerulea">caerulea</tp:taxon-name-part></tp:taxon-name></italic> Deharveng &amp; Bedos, 2000.</p></caption><table id="TID0EFXAG" rules="all"><tbody><tr><th rowspan="1" colspan="1">Group</th><th rowspan="1" colspan="1">Number of chaetae</th></tr><tr><td rowspan="1" colspan="1">
                      <abbrev xmlns:xlink="http://www.w3.org/1999/xlink" xlink:title="ventrointernal" id="ABBRID0EYSAI" xlink:type="simple">Vi</abbrev>
                    </td><td rowspan="1" colspan="1">5</td></tr><tr><td rowspan="1" colspan="1">
                      <abbrev xmlns:xlink="http://www.w3.org/1999/xlink" xlink:title="ventroexternoanterior" id="ABBRID0EETAI" xlink:type="simple">Vea</abbrev>
                    </td><td rowspan="1" colspan="1">2</td></tr><tr><td rowspan="1" colspan="1">
                      <abbrev xmlns:xlink="http://www.w3.org/1999/xlink" xlink:title="ventroexternomedial" id="ABBRID0EQTAI" xlink:type="simple">Vem</abbrev>
                    </td><td rowspan="1" colspan="1">2</td></tr><tr><td rowspan="1" colspan="1">
                      <abbrev xmlns:xlink="http://www.w3.org/1999/xlink" xlink:title="ventroexteroposterior" id="ABBRID0E3TAI" xlink:type="simple">Vep</abbrev>
                    </td><td rowspan="1" colspan="1">2</td></tr><tr><td rowspan="1" colspan="1">Labium</td><td rowspan="1" colspan="1">11, 0×</td></tr></tbody></table></table-wrap><table-wrap id="T6" position="float" orientation="portrait"><label>Table 6.</label><caption><p>Chaetotaxy of antenna of <italic><tp:taxon-name><tp:taxon-name-part taxon-name-part-type="genus" reg="Vietnura">Vietnura</tp:taxon-name-part><tp:taxon-name-part taxon-name-part-type="species" reg="caerulea">caerulea</tp:taxon-name-part></tp:taxon-name></italic> Deharveng &amp; Bedos, 2000.</p></caption><table id="TID0ED1AG" rules="all"><tbody><tr><th rowspan="1" colspan="1">Segment, group</th><th rowspan="1" colspan="1">Number of chaetae</th><th rowspan="1" colspan="1">Segment, group</th><th rowspan="1" colspan="1">Number of chaetae</th></tr><tr><td rowspan="1" colspan="1">I</td><td rowspan="1" colspan="1">7</td><td rowspan="3" colspan="1">IV</td><td rowspan="3" colspan="1"><abbrev xmlns:xlink="http://www.w3.org/1999/xlink" xlink:title="organite of Ant. IV" id="ABBRID0E4VAI" xlink:type="simple">or</abbrev>, 8 s, 12 <abbrev xmlns:xlink="http://www.w3.org/1999/xlink" xlink:title="hin cylindrical chaetae on Ant. IV" id="ABBRID0EBWAI" xlink:type="simple">mou</abbrev>, ? <abbrev xmlns:xlink="http://www.w3.org/1999/xlink" xlink:title="border s-chaeta on Ant. IV" id="ABBRID0EFWAI" xlink:type="simple">brs</abbrev>, 2 <abbrev xmlns:xlink="http://www.w3.org/1999/xlink" xlink:title="ordinary chaetae on ventral Ant. IV" id="ABBRID0EJWAI" xlink:type="simple">iv</abbrev></td></tr><tr><td rowspan="1" colspan="1">II</td><td rowspan="1" colspan="1">10–11</td></tr><tr><td rowspan="1" colspan="1">III</td><td rowspan="1" colspan="1">5 sensilla <abbrev xmlns:xlink="http://www.w3.org/1999/xlink" xlink:title="sensory organ of antennal segment III" id="ABBRID0E2WAI" xlink:type="simple">AOIII</abbrev></td></tr><tr><td rowspan="1" colspan="1">
                      <abbrev xmlns:xlink="http://www.w3.org/1999/xlink" xlink:title="ventroexternal" id="ABBRID0EDXAI" xlink:type="simple">Ve</abbrev>
                    </td><td rowspan="1" colspan="1">3</td><td rowspan="1" colspan="1">
                      <abbrev xmlns:xlink="http://www.w3.org/1999/xlink" xlink:title="apical" id="ABBRID0EOXAI" xlink:type="simple">ap</abbrev>
                    </td><td rowspan="1" colspan="1">7 <abbrev xmlns:xlink="http://www.w3.org/1999/xlink" xlink:title="s-chaeta on Ant. IV" id="ABBRID0EWXAI" xlink:type="simple">bs</abbrev>, 4 <abbrev xmlns:xlink="http://www.w3.org/1999/xlink" xlink:title="microchaetae on Ant. IV" id="ABBRID0E1XAI" xlink:type="simple">miA</abbrev></td></tr><tr><td rowspan="1" colspan="1">
                      <abbrev xmlns:xlink="http://www.w3.org/1999/xlink" xlink:title="ventrocentral" id="ABBRID0ECYAI" xlink:type="simple">Vc</abbrev>
                    </td><td rowspan="1" colspan="1">4</td><td rowspan="1" colspan="1">
                      <abbrev xmlns:xlink="http://www.w3.org/1999/xlink" xlink:title="centroapical" id="ABBRID0ENYAI" xlink:type="simple">ca</abbrev>
                    </td><td rowspan="1" colspan="1">2 <abbrev xmlns:xlink="http://www.w3.org/1999/xlink" xlink:title="s-chaeta on Ant. IV" id="ABBRID0EVYAI" xlink:type="simple">bs</abbrev>, 2 <abbrev xmlns:xlink="http://www.w3.org/1999/xlink" xlink:title="microchaetae on Ant. IV" id="ABBRID0EZYAI" xlink:type="simple">miA</abbrev></td></tr><tr><td rowspan="1" colspan="1">
                      <abbrev xmlns:xlink="http://www.w3.org/1999/xlink" xlink:title="ventrointernal" id="ABBRID0EBZAI" xlink:type="simple">Vi</abbrev>
                    </td><td rowspan="1" colspan="1">4</td><td rowspan="1" colspan="1">
                      <abbrev xmlns:xlink="http://www.w3.org/1999/xlink" xlink:title="centromedial" id="ABBRID0EMZAI" xlink:type="simple">cm</abbrev>
                    </td><td rowspan="1" colspan="1">3 <abbrev xmlns:xlink="http://www.w3.org/1999/xlink" xlink:title="s-chaeta on Ant. IV" id="ABBRID0EUZAI" xlink:type="simple">bs</abbrev>, 1 <abbrev xmlns:xlink="http://www.w3.org/1999/xlink" xlink:title="microchaetae on Ant. IV" id="ABBRID0EYZAI" xlink:type="simple">miA</abbrev></td></tr><tr><td rowspan="1" colspan="1">d</td><td rowspan="1" colspan="1">3</td><td rowspan="1" colspan="1">
                      <abbrev xmlns:xlink="http://www.w3.org/1999/xlink" xlink:title="centroposterior" id="ABBRID0EG1AI" xlink:type="simple">cp</abbrev>
                    </td><td rowspan="1" colspan="1">1 <abbrev xmlns:xlink="http://www.w3.org/1999/xlink" xlink:title="border s-chaeta on Ant. IV" id="ABBRID0EO1AI" xlink:type="simple">brs</abbrev>, 8 <abbrev xmlns:xlink="http://www.w3.org/1999/xlink" xlink:title="microchaetae on Ant. IV" id="ABBRID0ES1AI" xlink:type="simple">miA</abbrev></td></tr></tbody></table></table-wrap><table-wrap id="T7" position="float" orientation="portrait"><label>Table 7.</label><caption><p>Postcephalic tubercles and chaetotaxy of <italic><tp:taxon-name><tp:taxon-name-part taxon-name-part-type="genus" reg="Vietnura">Vietnura</tp:taxon-name-part><tp:taxon-name-part taxon-name-part-type="species" reg="caerulea">caerulea</tp:taxon-name-part></tp:taxon-name></italic> Deharveng &amp; Bedos, 2000.</p></caption><table id="TID0EL6AG" rules="all"><tbody><tr><td rowspan="1" colspan="5">
                      <bold>Terga</bold>
                    </td><td rowspan="1" colspan="5">
                      <bold>Legs</bold>
                    </td></tr><tr><td rowspan="1" colspan="1"/><td rowspan="1" colspan="1">
                      <abbrev xmlns:xlink="http://www.w3.org/1999/xlink" xlink:title="dorsointernal" id="ABBRID0EC3AI" xlink:type="simple">Di</abbrev>
                    </td><td rowspan="1" colspan="1">
                      <abbrev xmlns:xlink="http://www.w3.org/1999/xlink" xlink:title="dorsoexternal" id="ABBRID0EK3AI" xlink:type="simple">De</abbrev>
                    </td><td rowspan="1" colspan="1">
                      <abbrev xmlns:xlink="http://www.w3.org/1999/xlink" xlink:title="dorsolateral" id="ABBRID0ES3AI" xlink:type="simple">Dl</abbrev>
                    </td><td rowspan="1" colspan="1">L</td><td rowspan="1" colspan="1">
                      <abbrev xmlns:xlink="http://www.w3.org/1999/xlink" xlink:title="subcoxa 2" id="ABBRID0E43AI" xlink:type="simple">Scx2</abbrev>
                    </td><td rowspan="1" colspan="1">
                      <abbrev xmlns:xlink="http://www.w3.org/1999/xlink" xlink:title="coxa" id="ABBRID0EF4AI" xlink:type="simple">Cx</abbrev>
                    </td><td rowspan="1" colspan="1">
                      <abbrev xmlns:xlink="http://www.w3.org/1999/xlink" xlink:title="trochanter" id="ABBRID0EN4AI" xlink:type="simple">Tr</abbrev>
                    </td><td rowspan="1" colspan="1">
                      <abbrev xmlns:xlink="http://www.w3.org/1999/xlink" xlink:title="Femur" id="ABBRID0EV4AI" xlink:type="simple">Fe</abbrev>
                    </td><td rowspan="1" colspan="1">T</td></tr><tr><td rowspan="1" colspan="1"><abbrev xmlns:xlink="http://www.w3.org/1999/xlink" xlink:title="thorax" id="ABBRID0EB5AI" xlink:type="simple">Th</abbrev>. I</td><td rowspan="1" colspan="1">
                      <abbrev xmlns:xlink="http://www.w3.org/1999/xlink" xlink:title="short macrochaeta" id="ABBRID0EJ5AI" xlink:type="simple">Mc</abbrev>
                    </td><td rowspan="1" colspan="1"><abbrev xmlns:xlink="http://www.w3.org/1999/xlink" xlink:title="short macrochaeta" id="ABBRID0ER5AI" xlink:type="simple">Mc</abbrev>+<abbrev xmlns:xlink="http://www.w3.org/1999/xlink" xlink:title="very short macrochaeta" id="ABBRID0EV5AI" xlink:type="simple">Mcc</abbrev></td><td rowspan="1" colspan="1">
                      <abbrev xmlns:xlink="http://www.w3.org/1999/xlink" xlink:title="short macrochaeta" id="ABBRID0E35AI" xlink:type="simple">Mc</abbrev>
                    </td><td rowspan="1" colspan="1">–</td><td rowspan="1" colspan="1">0</td><td rowspan="1" colspan="1">3</td><td rowspan="1" colspan="1">6</td><td rowspan="1" colspan="1">13</td><td rowspan="1" colspan="1">19</td></tr><tr><td rowspan="1" colspan="1"><abbrev xmlns:xlink="http://www.w3.org/1999/xlink" xlink:title="thorax" id="ABBRID0EX6AI" xlink:type="simple">Th</abbrev>. II</td><td rowspan="1" colspan="1"><abbrev xmlns:xlink="http://www.w3.org/1999/xlink" xlink:title="long macrochaeta" id="ABBRID0E66AI" xlink:type="simple">Ml</abbrev>+<abbrev xmlns:xlink="http://www.w3.org/1999/xlink" xlink:title="very short macrochaeta" id="ABBRID0EDABI" xlink:type="simple">Mcc</abbrev></td><td rowspan="1" colspan="1"><abbrev xmlns:xlink="http://www.w3.org/1999/xlink" xlink:title="short macrochaeta" id="ABBRID0EKABI" xlink:type="simple">Mc</abbrev>+<abbrev xmlns:xlink="http://www.w3.org/1999/xlink" xlink:title="very short macrochaeta" id="ABBRID0EOABI" xlink:type="simple">Mcc</abbrev> +s</td><td rowspan="1" colspan="1"><abbrev xmlns:xlink="http://www.w3.org/1999/xlink" xlink:title="long macrochaeta" id="ABBRID0EWABI" xlink:type="simple">Ml</abbrev>+2Mcc +s+<abbrev xmlns:xlink="http://www.w3.org/1999/xlink" xlink:title="s-microchaeta" id="ABBRID0E1ABI" xlink:type="simple">ms</abbrev></td><td rowspan="1" colspan="1"><abbrev xmlns:xlink="http://www.w3.org/1999/xlink" xlink:title="long macrochaeta" id="ABBRID0EBBBI" xlink:type="simple">Ml</abbrev>+<abbrev xmlns:xlink="http://www.w3.org/1999/xlink" xlink:title="short macrochaeta" id="ABBRID0EFBBI" xlink:type="simple">Mc</abbrev>+ <abbrev xmlns:xlink="http://www.w3.org/1999/xlink" xlink:title="very short macrochaeta" id="ABBRID0EJBBI" xlink:type="simple">Mcc</abbrev></td><td rowspan="1" colspan="1">2</td><td rowspan="1" colspan="1">7</td><td rowspan="1" colspan="1">6</td><td rowspan="1" colspan="1">12</td><td rowspan="1" colspan="1">19</td></tr><tr><td rowspan="1" colspan="1"><abbrev xmlns:xlink="http://www.w3.org/1999/xlink" xlink:title="thorax" id="ABBRID0EACBI" xlink:type="simple">Th</abbrev>. III</td><td rowspan="1" colspan="1"><abbrev xmlns:xlink="http://www.w3.org/1999/xlink" xlink:title="long macrochaeta" id="ABBRID0EICBI" xlink:type="simple">Ml</abbrev>+<abbrev xmlns:xlink="http://www.w3.org/1999/xlink" xlink:title="very short macrochaeta" id="ABBRID0EMCBI" xlink:type="simple">Mcc</abbrev><abbrev xmlns:xlink="http://www.w3.org/1999/xlink" xlink:title="organite of Ant. IV" id="ABBRID0EQCBI" xlink:type="simple">or</abbrev><abbrev xmlns:xlink="http://www.w3.org/1999/xlink" xlink:title="long macrochaeta" id="ABBRID0EUCBI" xlink:type="simple">Ml</abbrev>+2Mcc</td><td rowspan="1" colspan="1"><abbrev xmlns:xlink="http://www.w3.org/1999/xlink" xlink:title="short macrochaeta" id="ABBRID0E3CBI" xlink:type="simple">Mc</abbrev>+<abbrev xmlns:xlink="http://www.w3.org/1999/xlink" xlink:title="very short macrochaeta" id="ABBRID0EADBI" xlink:type="simple">Mcc</abbrev> +s</td><td rowspan="1" colspan="1"><abbrev xmlns:xlink="http://www.w3.org/1999/xlink" xlink:title="long macrochaeta" id="ABBRID0EIDBI" xlink:type="simple">Ml</abbrev>+2Mcc +s</td><td rowspan="1" colspan="1"><abbrev xmlns:xlink="http://www.w3.org/1999/xlink" xlink:title="long macrochaeta" id="ABBRID0EQDBI" xlink:type="simple">Ml</abbrev>+<abbrev xmlns:xlink="http://www.w3.org/1999/xlink" xlink:title="short macrochaeta" id="ABBRID0EUDBI" xlink:type="simple">Mc</abbrev>+ <abbrev xmlns:xlink="http://www.w3.org/1999/xlink" xlink:title="very short macrochaeta" id="ABBRID0EYDBI" xlink:type="simple">Mcc</abbrev></td><td rowspan="1" colspan="1">2</td><td rowspan="1" colspan="1">8</td><td rowspan="1" colspan="1">6</td><td rowspan="1" colspan="1">11</td><td rowspan="1" colspan="1">18</td></tr><tr><td rowspan="1" colspan="5">
                      <bold>Terga</bold>
                    </td><td rowspan="1" colspan="5">
                      <bold>Sterna</bold>
                    </td></tr><tr><td rowspan="1" colspan="1"><abbrev xmlns:xlink="http://www.w3.org/1999/xlink" xlink:title="abdomen" id="ABBRID0E3EBI" xlink:type="simple">Abd</abbrev>. I</td><td rowspan="1" colspan="1"><abbrev xmlns:xlink="http://www.w3.org/1999/xlink" xlink:title="long macrochaeta" id="ABBRID0EEFBI" xlink:type="simple">Ml</abbrev>+<abbrev xmlns:xlink="http://www.w3.org/1999/xlink" xlink:title="very short macrochaeta" id="ABBRID0EIFBI" xlink:type="simple">Mcc</abbrev></td><td rowspan="1" colspan="1"><abbrev xmlns:xlink="http://www.w3.org/1999/xlink" xlink:title="long macrochaeta" id="ABBRID0EPFBI" xlink:type="simple">Ml</abbrev>+<abbrev xmlns:xlink="http://www.w3.org/1999/xlink" xlink:title="very short macrochaeta" id="ABBRID0ETFBI" xlink:type="simple">Mcc</abbrev> +s</td><td rowspan="1" colspan="1"><abbrev xmlns:xlink="http://www.w3.org/1999/xlink" xlink:title="long macrochaeta" id="ABBRID0E2FBI" xlink:type="simple">Ml</abbrev>+<abbrev xmlns:xlink="http://www.w3.org/1999/xlink" xlink:title="very short macrochaeta" id="ABBRID0E6FBI" xlink:type="simple">Mcc</abbrev></td><td rowspan="1" colspan="1"><abbrev xmlns:xlink="http://www.w3.org/1999/xlink" xlink:title="long macrochaeta" id="ABBRID0EGGBI" xlink:type="simple">Ml</abbrev>+<abbrev xmlns:xlink="http://www.w3.org/1999/xlink" xlink:title="very short macrochaeta" id="ABBRID0EKGBI" xlink:type="simple">Mcc</abbrev>+<abbrev xmlns:xlink="http://www.w3.org/1999/xlink" xlink:title="mesochaeta" id="ABBRID0EOGBI" xlink:type="simple">me</abbrev></td><td rowspan="1" colspan="5"><abbrev xmlns:xlink="http://www.w3.org/1999/xlink" xlink:title="ventral tube" id="ABBRID0EVGBI" xlink:type="simple">VT</abbrev>: 4</td></tr><tr><td rowspan="1" colspan="1"><abbrev xmlns:xlink="http://www.w3.org/1999/xlink" xlink:title="abdomen" id="ABBRID0E5GBI" xlink:type="simple">Abd</abbrev>. II</td><td rowspan="1" colspan="1"><abbrev xmlns:xlink="http://www.w3.org/1999/xlink" xlink:title="long macrochaeta" id="ABBRID0EGHBI" xlink:type="simple">Ml</abbrev>+<abbrev xmlns:xlink="http://www.w3.org/1999/xlink" xlink:title="very short macrochaeta" id="ABBRID0EKHBI" xlink:type="simple">Mcc</abbrev></td><td rowspan="1" colspan="1"><abbrev xmlns:xlink="http://www.w3.org/1999/xlink" xlink:title="long macrochaeta" id="ABBRID0ERHBI" xlink:type="simple">Ml</abbrev>+<abbrev xmlns:xlink="http://www.w3.org/1999/xlink" xlink:title="very short macrochaeta" id="ABBRID0EVHBI" xlink:type="simple">Mcc</abbrev> +s</td><td rowspan="1" colspan="1"><abbrev xmlns:xlink="http://www.w3.org/1999/xlink" xlink:title="long macrochaeta" id="ABBRID0E4HBI" xlink:type="simple">Ml</abbrev>+<abbrev xmlns:xlink="http://www.w3.org/1999/xlink" xlink:title="very short macrochaeta" id="ABBRID0EBIBI" xlink:type="simple">Mcc</abbrev></td><td rowspan="1" colspan="1"><abbrev xmlns:xlink="http://www.w3.org/1999/xlink" xlink:title="long macrochaeta" id="ABBRID0EIIBI" xlink:type="simple">Ml</abbrev>+<abbrev xmlns:xlink="http://www.w3.org/1999/xlink" xlink:title="very short macrochaeta" id="ABBRID0EMIBI" xlink:type="simple">Mcc</abbrev>+<abbrev xmlns:xlink="http://www.w3.org/1999/xlink" xlink:title="mesochaeta" id="ABBRID0EQIBI" xlink:type="simple">me</abbrev></td><td rowspan="1" colspan="5"><abbrev xmlns:xlink="http://www.w3.org/1999/xlink" xlink:title="ventroexternal" id="ABBRID0EXIBI" xlink:type="simple">Ve</abbrev>: 3</td></tr><tr><td rowspan="1" colspan="1"><abbrev xmlns:xlink="http://www.w3.org/1999/xlink" xlink:title="abdomen" id="ABBRID0EAJBI" xlink:type="simple">Abd</abbrev>. III</td><td rowspan="1" colspan="1"><abbrev xmlns:xlink="http://www.w3.org/1999/xlink" xlink:title="long macrochaeta" id="ABBRID0EIJBI" xlink:type="simple">Ml</abbrev>+<abbrev xmlns:xlink="http://www.w3.org/1999/xlink" xlink:title="very short macrochaeta" id="ABBRID0EMJBI" xlink:type="simple">Mcc</abbrev></td><td rowspan="1" colspan="1"><abbrev xmlns:xlink="http://www.w3.org/1999/xlink" xlink:title="long macrochaeta" id="ABBRID0ETJBI" xlink:type="simple">Ml</abbrev>+<abbrev xmlns:xlink="http://www.w3.org/1999/xlink" xlink:title="very short macrochaeta" id="ABBRID0EXJBI" xlink:type="simple">Mcc</abbrev> +s</td><td rowspan="1" colspan="1"><abbrev xmlns:xlink="http://www.w3.org/1999/xlink" xlink:title="long macrochaeta" id="ABBRID0E6JBI" xlink:type="simple">Ml</abbrev>+<abbrev xmlns:xlink="http://www.w3.org/1999/xlink" xlink:title="very short macrochaeta" id="ABBRID0EDKBI" xlink:type="simple">Mcc</abbrev></td><td rowspan="1" colspan="1"><abbrev xmlns:xlink="http://www.w3.org/1999/xlink" xlink:title="long macrochaeta" id="ABBRID0EKKBI" xlink:type="simple">Ml</abbrev>+<abbrev xmlns:xlink="http://www.w3.org/1999/xlink" xlink:title="very short macrochaeta" id="ABBRID0EOKBI" xlink:type="simple">Mcc</abbrev>+<abbrev xmlns:xlink="http://www.w3.org/1999/xlink" xlink:title="mesochaeta" id="ABBRID0ESKBI" xlink:type="simple">me</abbrev></td><td rowspan="1" colspan="5"><abbrev xmlns:xlink="http://www.w3.org/1999/xlink" xlink:title="ventroexternal" id="ABBRID0EZKBI" xlink:type="simple">Ve</abbrev>: 3–4, <abbrev xmlns:xlink="http://www.w3.org/1999/xlink" xlink:title="furcal" id="ABBRID0E4KBI" xlink:type="simple">Fu</abbrev>: 3–4 <abbrev xmlns:xlink="http://www.w3.org/1999/xlink" xlink:title="mesochaeta" id="ABBRID0EBLBI" xlink:type="simple">me</abbrev>, <abbrev xmlns:xlink="http://www.w3.org/1999/xlink" xlink:title="microchaeta" id="ABBRID0EFLBI" xlink:type="simple">mi</abbrev>: 0</td></tr><tr><td rowspan="1" colspan="1"><abbrev xmlns:xlink="http://www.w3.org/1999/xlink" xlink:title="abdomen" id="ABBRID0EOLBI" xlink:type="simple">Abd</abbrev>. IV</td><td rowspan="1" colspan="1"><abbrev xmlns:xlink="http://www.w3.org/1999/xlink" xlink:title="long macrochaeta" id="ABBRID0EWLBI" xlink:type="simple">Ml</abbrev>+<abbrev xmlns:xlink="http://www.w3.org/1999/xlink" xlink:title="very short macrochaeta" id="ABBRID0E1LBI" xlink:type="simple">Mcc</abbrev></td><td rowspan="1" colspan="1"><abbrev xmlns:xlink="http://www.w3.org/1999/xlink" xlink:title="long macrochaeta" id="ABBRID0EBMBI" xlink:type="simple">Ml</abbrev>+<abbrev xmlns:xlink="http://www.w3.org/1999/xlink" xlink:title="very short macrochaeta" id="ABBRID0EFMBI" xlink:type="simple">Mcc</abbrev> +s</td><td rowspan="1" colspan="1"><abbrev xmlns:xlink="http://www.w3.org/1999/xlink" xlink:title="long macrochaeta" id="ABBRID0ENMBI" xlink:type="simple">Ml</abbrev>+<abbrev xmlns:xlink="http://www.w3.org/1999/xlink" xlink:title="very short macrochaeta" id="ABBRID0ERMBI" xlink:type="simple">Mcc</abbrev></td><td rowspan="1" colspan="1">4me</td><td rowspan="1" colspan="5"><abbrev xmlns:xlink="http://www.w3.org/1999/xlink" xlink:title="ventroexternointernal" id="ABBRID0E2MBI" xlink:type="simple">Vei</abbrev>: 1, <abbrev xmlns:xlink="http://www.w3.org/1999/xlink" xlink:title="ventroexternocentral" id="ABBRID0E6MBI" xlink:type="simple">Vec</abbrev>: 2, <abbrev xmlns:xlink="http://www.w3.org/1999/xlink" xlink:title="ventroexternolateral" id="ABBRID0EDNBI" xlink:type="simple">Vel</abbrev>: 3, <abbrev xmlns:xlink="http://www.w3.org/1999/xlink" xlink:title="ventrolateral" id="ABBRID0EHNBI" xlink:type="simple">Vl</abbrev>: 3–4</td></tr><tr><td rowspan="1" colspan="1"><abbrev xmlns:xlink="http://www.w3.org/1999/xlink" xlink:title="abdomen" id="ABBRID0EQNBI" xlink:type="simple">Abd</abbrev>. V</td><td rowspan="1" colspan="1">2(<abbrev xmlns:xlink="http://www.w3.org/1999/xlink" xlink:title="long macrochaeta" id="ABBRID0EYNBI" xlink:type="simple">Ml</abbrev>+<abbrev xmlns:xlink="http://www.w3.org/1999/xlink" xlink:title="very short macrochaeta" id="ABBRID0E3NBI" xlink:type="simple">Mcc</abbrev>)*</td><td rowspan="1" colspan="3"><abbrev xmlns:xlink="http://www.w3.org/1999/xlink" xlink:title="long macrochaeta" id="ABBRID0EEOBI" xlink:type="simple">Ml</abbrev>+<abbrev xmlns:xlink="http://www.w3.org/1999/xlink" xlink:title="very short macrochaeta" id="ABBRID0EIOBI" xlink:type="simple">Mcc</abbrev>+ 2me+s</td><td rowspan="1" colspan="5"><abbrev xmlns:xlink="http://www.w3.org/1999/xlink" xlink:title="antegenital" id="ABBRID0EQOBI" xlink:type="simple">Ag</abbrev>: 2, <abbrev xmlns:xlink="http://www.w3.org/1999/xlink" xlink:title="ventrolateral" id="ABBRID0EUOBI" xlink:type="simple">Vl</abbrev>: 2</td></tr><tr><td rowspan="1" colspan="1"><abbrev xmlns:xlink="http://www.w3.org/1999/xlink" xlink:title="abdomen" id="ABBRID0E4OBI" xlink:type="simple">Abd</abbrev>. VI</td><td rowspan="1" colspan="4">7 (8)</td><td rowspan="1" colspan="5"><abbrev xmlns:xlink="http://www.w3.org/1999/xlink" xlink:title="ventroexternal" id="ABBRID0EIPBI" xlink:type="simple">Ve</abbrev>: 12, <abbrev xmlns:xlink="http://www.w3.org/1999/xlink" xlink:title="anal lobes" id="ABBRID0EMPBI" xlink:type="simple">An</abbrev>: 1 <abbrev xmlns:xlink="http://www.w3.org/1999/xlink" xlink:title="microchaeta" id="ABBRID0EQPBI" xlink:type="simple">mi</abbrev></td></tr></tbody></table><table-wrap-foot><fn><p>*2 <abbrev xmlns:xlink="http://www.w3.org/1999/xlink" xlink:title="dorsointernal" id="ABBRID0EXPBI" xlink:type="simple">Di</abbrev> fused.</p></fn></table-wrap-foot></table-wrap></tp:treatment-sec><tp:treatment-sec sec-type="ecology" id="SECID0E2PBI"><title>Ecology and distribution.</title><p>Among fallen leaves of bamboo and under broad-leaved trees in the forest. The species is described from Vietnam. In China, it is only known from Maolan National Nature Reserve, Libo County (Fig. <xref ref-type="fig" rid="F7">16</xref>).</p><fig id="F7" position="float" orientation="portrait"><label>Figure 16.</label><caption><p>Map of China, with localities of <italic><tp:taxon-name><tp:taxon-name-part taxon-name-part-type="genus" reg="Lobellina">Lobellina</tp:taxon-name-part><tp:taxon-name-part taxon-name-part-type="species" reg="yinae">yinae</tp:taxon-name-part></tp:taxon-name></italic> sp. n. (<bold>A</bold>), <italic><tp:taxon-name><tp:taxon-name-part taxon-name-part-type="genus" reg="Rambutanura">Rambutanura</tp:taxon-name-part><tp:taxon-name-part taxon-name-part-type="species" reg="hunanensis">hunanensis</tp:taxon-name-part></tp:taxon-name></italic> (<bold>B</bold>), <italic><tp:taxon-name><tp:taxon-name-part taxon-name-part-type="genus" reg="Vitronura">Vitronura</tp:taxon-name-part><tp:taxon-name-part taxon-name-part-type="species" reg="paraacuta">paraacuta</tp:taxon-name-part></tp:taxon-name></italic> (<bold>C</bold>) and <italic><tp:taxon-name><tp:taxon-name-part taxon-name-part-type="genus" reg="Vietnura">Vietnura</tp:taxon-name-part><tp:taxon-name-part taxon-name-part-type="species" reg="caerulea">caerulea</tp:taxon-name-part></tp:taxon-name></italic> (<bold>D</bold>).</p></caption><graphic xmlns:xlink="http://www.w3.org/1999/xlink" xlink:href="zookeys-807-013-g007.jpg" position="float" orientation="portrait" xlink:type="simple" id="oo_249958.jpg"/></fig></tp:treatment-sec><tp:treatment-sec sec-type="remarks" id="SECID0EGSBI"><title>Remarks.</title><p><italic><tp:taxon-name><tp:taxon-name-part taxon-name-part-type="genus" reg="Vietnura">Vietnura</tp:taxon-name-part><tp:taxon-name-part taxon-name-part-type="species" reg="caerulea">caerulea</tp:taxon-name-part></tp:taxon-name></italic> is easily distinguished among Chinese <tp:taxon-name><tp:taxon-name-part taxon-name-part-type="subfamily">Neanurinae</tp:taxon-name-part></tp:taxon-name> by its blue body color, six tubercles on the head, 2+2 pigmented eyes on tubercle <abbrev xmlns:xlink="http://www.w3.org/1999/xlink" xlink:title="antenno-frontal" id="ABBRID0E3SBI" xlink:type="simple">Af</abbrev>+<abbrev xmlns:xlink="http://www.w3.org/1999/xlink" xlink:title="ocular" id="ABBRID0EATBI" xlink:type="simple">Oc</abbrev>, and reduced mandible and maxilla. Additionally, <abbrev xmlns:xlink="http://www.w3.org/1999/xlink" xlink:title="ventroexternal" id="ABBRID0EETBI" xlink:type="simple">Ve</abbrev> chaetal group of <abbrev xmlns:xlink="http://www.w3.org/1999/xlink" xlink:title="abdomen" id="ABBRID0EITBI" xlink:type="simple">Abd</abbrev>. IV has 3–5 shortened, thickened, and distally ciliated chaetae (male), claw is toothless, and hypotrichosis is developed on body tubercles.</p><!--PageBreak--></tp:treatment-sec></tp:taxon-treatment>
