# Supplementary material for: A new species of Lobellina and first record of Vietnura from China (Collembola: Neanuridae: Neanurinae)
Source: Zookeys. 2018 Dec 17;(807):13–28. doi: 10.3897/zookeys.807.24941 (PMC6305353; doi:10.3897/zookeys.807.24941)
Supplement: XML Treatment for Rambutanura hunanensis [file zookeys.807.24941-treatment3.xml]

<!DOCTYPE tp:taxon-treatment
  PUBLIC "-//TaxonX//DTD Taxonomic Treatment Publishing DTD v0 20100105//EN" "tax-treatment-NSO.dtd">
<tp:taxon-treatment xmlns:tp="http://www.plazi.org/taxpub"><tp:treatment-meta><kwd-group><label>Taxon classification</label><kwd><named-content xmlns:xlink="http://www.w3.org/1999/xlink" content-type="kingdom">Animalia</named-content></kwd><kwd><named-content xmlns:xlink="http://www.w3.org/1999/xlink" content-type="order">Collembola</named-content></kwd><kwd><named-content xmlns:xlink="http://www.w3.org/1999/xlink" content-type="family">Neanuridae</named-content></kwd></kwd-group><mixed-citation publication-type="journal"><person-group><name><surname>Jiang</surname><given-names>Ji-Gang</given-names></name><name><surname>Huang</surname><given-names>Cheng-Wang</given-names></name><name><surname>Luan</surname><given-names>Yun-Xia</given-names></name></person-group><article-title>A new species of <italic><tp:taxon-name><tp:taxon-name-part taxon-name-part-type="genus" reg="Lobellina">Lobellina</tp:taxon-name-part></tp:taxon-name></italic> and first record of <italic><tp:taxon-name><tp:taxon-name-part taxon-name-part-type="genus" reg="Vietnura">Vietnura</tp:taxon-name-part></tp:taxon-name></italic> from China (<tp:taxon-name><tp:taxon-name-part taxon-name-part-type="order">Collembola</tp:taxon-name-part></tp:taxon-name>: <tp:taxon-name><tp:taxon-name-part taxon-name-part-type="family">Neanuridae</tp:taxon-name-part></tp:taxon-name>: <tp:taxon-name><tp:taxon-name-part taxon-name-part-type="subfamily">Neanurinae</tp:taxon-name-part></tp:taxon-name>)</article-title><source>Zookeys</source><day>17</day><month>12</month><year>2018</year><volume>2018</volume><issue>807</issue><fpage>13</fpage><lpage>28</lpage><pub-id pub-id-type="doi">10.3897/zookeys.807.24941</pub-id></mixed-citation></tp:treatment-meta><tp:nomenclature><tp:taxon-name>
                <tp:taxon-name-part taxon-name-part-type="genus" reg="Rambutanura">Rambutanura</tp:taxon-name-part>
                <tp:taxon-name-part taxon-name-part-type="species" reg="hunanensis">hunanensis</tp:taxon-name-part>
              </tp:taxon-name><tp:taxon-authority>Jiang &amp; Dong, 2018</tp:taxon-authority><tp:nomenclature-citation-list><tp:nomenclature-citation><tp:taxon-name>
                    <tp:taxon-name-part taxon-name-part-type="genus" reg="Rambutanura">Rambutanura</tp:taxon-name-part>
                    <tp:taxon-name-part taxon-name-part-type="species" reg="hunanensis">hunanensis</tp:taxon-name-part>
                  </tp:taxon-name><comment>Jiang &amp; Dong, 2018: 377–386, figs 1 –14 (China)</comment></tp:nomenclature-citation></tp:nomenclature-citation-list></tp:nomenclature><tp:treatment-sec sec-type="material" id="SECID0EQVBI"><title>Material.</title><p>One juvenile, body length 2.2 mm, on slide; two specimens in alcohol, probably juvenile. Maolan National Nature Reserve, Libo County, Guizhou Province, China, <named-content xmlns:xlink="http://www.w3.org/1999/xlink" content-type="dwc:verbatimCoordinates" xlink:type="simple"><named-content content-type="geo-json" specific-use="{&#34;type&#34;:&#34;Point&#34;,&#34;coordinates&#34;:[107.897733,25.273333]}" id="NCID0EZVBI" xlink:type="simple">25°16.400'N, 107°53.864'E</named-content></named-content>, <abbrev xmlns:xlink="http://www.w3.org/1999/xlink" xlink:title="centroapical" id="ABBRID0E5VBI" xlink:type="simple">ca</abbrev>. 890 m above sea level. 19 July 2015. Collected by Cheng-Wang Huang, Yan Liang, and Ai-Min Liu.</p></tp:treatment-sec><tp:treatment-sec sec-type="diagnosis" id="SECID0ECWBI"><title>Diagnosis.</title><p>The specimen from Libo County is characterized by its body without long digitate tubercles and tertiary granules, 2+2 depigmented eyes, mandible with four teeth, maxilla styliform, head with eight tubercles (<abbrev xmlns:xlink="http://www.w3.org/1999/xlink" xlink:title="clypeal" id="ABBRID0EIWBI" xlink:type="simple">Cl</abbrev>, <abbrev xmlns:xlink="http://www.w3.org/1999/xlink" xlink:title="antenno-frontal" id="ABBRID0EMWBI" xlink:type="simple">Af</abbrev>, 2 <abbrev xmlns:xlink="http://www.w3.org/1999/xlink" xlink:title="ocular" id="ABBRID0EQWBI" xlink:type="simple">Oc</abbrev>, 2 <abbrev xmlns:xlink="http://www.w3.org/1999/xlink" xlink:title="dorsointernal" id="ABBRID0EUWBI" xlink:type="simple">Di</abbrev>+<abbrev xmlns:xlink="http://www.w3.org/1999/xlink" xlink:title="dorsoexternal" id="ABBRID0EYWBI" xlink:type="simple">De</abbrev>, 2 <abbrev xmlns:xlink="http://www.w3.org/1999/xlink" xlink:title="dorsolateral" id="ABBRID0E3WBI" xlink:type="simple">Dl</abbrev>+L+<abbrev xmlns:xlink="http://www.w3.org/1999/xlink" xlink:title="subocular" id="ABBRID0EAXBI" xlink:type="simple">So</abbrev>), claw with a big inner tooth, and ventral tube with 5–6 chaetae. These characters are similar to those of <italic><tp:taxon-name><tp:taxon-name-part taxon-name-part-type="genus" reg="Rambutanura">Rambutanura</tp:taxon-name-part><tp:taxon-name-part taxon-name-part-type="species" reg="hunanensis">hunanensis</tp:taxon-name-part></tp:taxon-name></italic> Jiang &amp; Dong, 2018 from <!--PageBreak-->Hunan Province; however, the presence of only four chaetae on genital plate reveals the immaturity of the Maolan specimens.</p></tp:treatment-sec><tp:treatment-sec sec-type="remarks" id="SECID0ERXBI"><title>Remarks.</title><p>The distribution of <italic><tp:taxon-name><tp:taxon-name-part taxon-name-part-type="genus" reg="Rambutanura">R.</tp:taxon-name-part><tp:taxon-name-part taxon-name-part-type="species" reg="hunanensis">hunanensis</tp:taxon-name-part></tp:taxon-name></italic> is given in Fig. <xref ref-type="fig" rid="F7">16</xref>. The species has been collected from other localities in China, such as Huping Mountain, Shimen County, Hunan Province (unpublished). It is probably widely distributed in central and southwest China.</p></tp:treatment-sec><tp:treatment-sec><!--Section generated to contain objects referenced in tp:taxon-treatment.--><fig id="F7" position="float" orientation="portrait"><label>Figure 16.</label><caption><p>Map of China, with localities of <italic><tp:taxon-name><tp:taxon-name-part taxon-name-part-type="genus" reg="Lobellina">Lobellina</tp:taxon-name-part><tp:taxon-name-part taxon-name-part-type="species" reg="yinae">yinae</tp:taxon-name-part></tp:taxon-name></italic> sp. n. (<bold>A</bold>), <italic><tp:taxon-name><tp:taxon-name-part taxon-name-part-type="genus" reg="Rambutanura">Rambutanura</tp:taxon-name-part><tp:taxon-name-part taxon-name-part-type="species" reg="hunanensis">hunanensis</tp:taxon-name-part></tp:taxon-name></italic> (<bold>B</bold>), <italic><tp:taxon-name><tp:taxon-name-part taxon-name-part-type="genus" reg="Vitronura">Vitronura</tp:taxon-name-part><tp:taxon-name-part taxon-name-part-type="species" reg="paraacuta">paraacuta</tp:taxon-name-part></tp:taxon-name></italic> (<bold>C</bold>) and <italic><tp:taxon-name><tp:taxon-name-part taxon-name-part-type="genus" reg="Vietnura">Vietnura</tp:taxon-name-part><tp:taxon-name-part taxon-name-part-type="species" reg="caerulea">caerulea</tp:taxon-name-part></tp:taxon-name></italic> (<bold>D</bold>).</p></caption><graphic xmlns:xlink="http://www.w3.org/1999/xlink" xlink:href="zookeys-807-013-g007.jpg" position="float" orientation="portrait" xlink:type="simple" id="oo_249958.jpg"/></fig></tp:treatment-sec></tp:taxon-treatment>
