# Supplementary material for: A new species of Lobellina and first record of Vietnura from China (Collembola: Neanuridae: Neanurinae)
Source: Zookeys. 2018 Dec 17;(807):13–28. doi: 10.3897/zookeys.807.24941 (PMC6305353; doi:10.3897/zookeys.807.24941)
Supplement: XML Treatment for Vitronura paraacuta [file zookeys.807.24941-treatment4.xml]

<!DOCTYPE tp:taxon-treatment
  PUBLIC "-//TaxonX//DTD Taxonomic Treatment Publishing DTD v0 20100105//EN" "tax-treatment-NSO.dtd">
<tp:taxon-treatment xmlns:tp="http://www.plazi.org/taxpub"><tp:treatment-meta><kwd-group><label>Taxon classification</label><kwd><named-content xmlns:xlink="http://www.w3.org/1999/xlink" content-type="kingdom">Animalia</named-content></kwd><kwd><named-content xmlns:xlink="http://www.w3.org/1999/xlink" content-type="order">Collembola</named-content></kwd><kwd><named-content xmlns:xlink="http://www.w3.org/1999/xlink" content-type="family">Neanuridae</named-content></kwd></kwd-group><mixed-citation publication-type="journal"><person-group><name><surname>Jiang</surname><given-names>Ji-Gang</given-names></name><name><surname>Huang</surname><given-names>Cheng-Wang</given-names></name><name><surname>Luan</surname><given-names>Yun-Xia</given-names></name></person-group><article-title>A new species of <italic><tp:taxon-name><tp:taxon-name-part taxon-name-part-type="genus" reg="Lobellina">Lobellina</tp:taxon-name-part></tp:taxon-name></italic> and first record of <italic><tp:taxon-name><tp:taxon-name-part taxon-name-part-type="genus" reg="Vietnura">Vietnura</tp:taxon-name-part></tp:taxon-name></italic> from China (<tp:taxon-name><tp:taxon-name-part taxon-name-part-type="order">Collembola</tp:taxon-name-part></tp:taxon-name>: <tp:taxon-name><tp:taxon-name-part taxon-name-part-type="family">Neanuridae</tp:taxon-name-part></tp:taxon-name>: <tp:taxon-name><tp:taxon-name-part taxon-name-part-type="subfamily">Neanurinae</tp:taxon-name-part></tp:taxon-name>)</article-title><source>Zookeys</source><day>17</day><month>12</month><year>2018</year><volume>2018</volume><issue>807</issue><fpage>13</fpage><lpage>28</lpage><pub-id pub-id-type="doi">10.3897/zookeys.807.24941</pub-id></mixed-citation></tp:treatment-meta><tp:nomenclature><tp:taxon-name>
                <tp:taxon-name-part taxon-name-part-type="genus" reg="Vitronura">Vitronura</tp:taxon-name-part>
                <tp:taxon-name-part taxon-name-part-type="species" reg="paraacuta">paraacuta</tp:taxon-name-part>
              </tp:taxon-name><tp:taxon-authority>Wang, Wang &amp; Jiang, 2016</tp:taxon-authority><tp:nomenclature-citation-list><tp:nomenclature-citation><tp:taxon-name>
                    <tp:taxon-name-part taxon-name-part-type="genus" reg="Vitronura">Vitronura</tp:taxon-name-part>
                    <tp:taxon-name-part taxon-name-part-type="species" reg="paraacuta">paraacuta</tp:taxon-name-part>
                  </tp:taxon-name><comment>Wang, Wang &amp; Jiang, 2016: 183–196, figs 1–7 (China)</comment></tp:nomenclature-citation></tp:nomenclature-citation-list></tp:nomenclature><tp:treatment-sec sec-type="material" id="SECID0EC1BI"><title>Material.</title><p>Two females, submature, on slides, five specimens in alcohol, Maolan National Nature Reserve, Libo County, Guizhou Province, China, <named-content xmlns:xlink="http://www.w3.org/1999/xlink" content-type="dwc:verbatimCoordinates" xlink:type="simple"><named-content content-type="geo-json" specific-use="{&#34;type&#34;:&#34;Point&#34;,&#34;coordinates&#34;:[107.897733,25.273333]}" id="NCID0EL1BI" xlink:type="simple">25°16.400'N, 107°53.864'E</named-content></named-content>, <abbrev xmlns:xlink="http://www.w3.org/1999/xlink" xlink:title="centroapical" id="ABBRID0EQ1BI" xlink:type="simple">ca</abbrev>. 880 m above sea level. 19 July 2015. Collected by Cheng-Wang Huang, Yan Liang, and Ai-Min Liu.</p></tp:treatment-sec><tp:treatment-sec sec-type="diagnosis" id="SECID0EU1BI"><title>Diagnosis.</title><p>The characters of the specimens from Maolan are consistent with those of <italic><tp:taxon-name><tp:taxon-name-part taxon-name-part-type="genus" reg="Vitronura">Vitronura</tp:taxon-name-part><tp:taxon-name-part taxon-name-part-type="species" reg="paraacuta">paraacuta</tp:taxon-name-part></tp:taxon-name></italic> Wang, Wang &amp; Jiang, 2016: body tubercles well differentiated, head with 14 tubercles (only cephalic tubercle L fused to <abbrev xmlns:xlink="http://www.w3.org/1999/xlink" xlink:title="subocular" id="ABBRID0EF2BI" xlink:type="simple">So</abbrev>), 2+2 depigmented eyes, mandible with four teeth, maxilla styliform, tubercles <abbrev xmlns:xlink="http://www.w3.org/1999/xlink" xlink:title="frontal" id="ABBRID0EJ2BI" xlink:type="simple">Fr</abbrev> and <abbrev xmlns:xlink="http://www.w3.org/1999/xlink" xlink:title="ocular" id="ABBRID0EN2BI" xlink:type="simple">Oc</abbrev> with three chaetae each, and claw with an inner tooth.</p></tp:treatment-sec><tp:treatment-sec sec-type="remarks" id="SECID0ER2BI"><title>Remarks.</title><p>The arrangement of the dorsal body tubercles and numbers of chaetae on dorsal tubercles of <italic><tp:taxon-name><tp:taxon-name-part taxon-name-part-type="genus" reg="Vitronura">V.</tp:taxon-name-part><tp:taxon-name-part taxon-name-part-type="species" reg="paraacuta">paraacuta</tp:taxon-name-part></tp:taxon-name></italic> are very similar to those of <italic><tp:taxon-name><tp:taxon-name-part taxon-name-part-type="genus" reg="Vitronura">V.</tp:taxon-name-part><tp:taxon-name-part taxon-name-part-type="species" reg="dentata">dentata</tp:taxon-name-part></tp:taxon-name></italic> Deharveng &amp; Weiner, 1984 from Korea. However, <italic><tp:taxon-name><tp:taxon-name-part taxon-name-part-type="genus" reg="Vitronura">V.</tp:taxon-name-part><tp:taxon-name-part taxon-name-part-type="species" reg="paraacuta">paraacuta</tp:taxon-name-part></tp:taxon-name></italic> can be differentiated from <italic><tp:taxon-name><tp:taxon-name-part taxon-name-part-type="genus" reg="Vitronura">V.</tp:taxon-name-part><tp:taxon-name-part taxon-name-part-type="species" reg="dentata">dentata</tp:taxon-name-part></tp:taxon-name></italic> by almost smooth body macrochaetae, four teeth on mandible, chaetae Di2, De2 on cephalic tubercle <abbrev xmlns:xlink="http://www.w3.org/1999/xlink" xlink:title="dorsoexternal" id="ABBRID0ED4BI" xlink:type="simple">De</abbrev> and chaeta Oca on cephalic tubercle <abbrev xmlns:xlink="http://www.w3.org/1999/xlink" xlink:title="ocular" id="ABBRID0EH4BI" xlink:type="simple">Oc</abbrev> being mesochaetae (<italic>vs</italic> serrated body macrochaetae, three teeth on mandible, chaetae Di2, De2 on cephalic tubercle <abbrev xmlns:xlink="http://www.w3.org/1999/xlink" xlink:title="dorsoexternal" id="ABBRID0EN4BI" xlink:type="simple">De</abbrev> and chaeta Oca on cephalic tubercle <abbrev xmlns:xlink="http://www.w3.org/1999/xlink" xlink:title="ocular" id="ABBRID0ER4BI" xlink:type="simple">Oc</abbrev> being microchaetae in <italic><tp:taxon-name><tp:taxon-name-part taxon-name-part-type="genus" reg="Vitronura">V.</tp:taxon-name-part><tp:taxon-name-part taxon-name-part-type="species" reg="dentata">dentata</tp:taxon-name-part></tp:taxon-name></italic>). The distribution of <italic><tp:taxon-name><tp:taxon-name-part taxon-name-part-type="genus" reg="Vitronura">V.</tp:taxon-name-part><tp:taxon-name-part taxon-name-part-type="species" reg="paraacuta">paraacuta</tp:taxon-name-part></tp:taxon-name></italic> is given in Fig. <xref ref-type="fig" rid="F7">16</xref>.</p></tp:treatment-sec><tp:treatment-sec><!--Section generated to contain objects referenced in tp:taxon-treatment.--><fig id="F7" position="float" orientation="portrait"><label>Figure 16.</label><caption><p>Map of China, with localities of <italic><tp:taxon-name><tp:taxon-name-part taxon-name-part-type="genus" reg="Lobellina">Lobellina</tp:taxon-name-part><tp:taxon-name-part taxon-name-part-type="species" reg="yinae">yinae</tp:taxon-name-part></tp:taxon-name></italic> sp. n. (<bold>A</bold>), <italic><tp:taxon-name><tp:taxon-name-part taxon-name-part-type="genus" reg="Rambutanura">Rambutanura</tp:taxon-name-part><tp:taxon-name-part taxon-name-part-type="species" reg="hunanensis">hunanensis</tp:taxon-name-part></tp:taxon-name></italic> (<bold>B</bold>), <italic><tp:taxon-name><tp:taxon-name-part taxon-name-part-type="genus" reg="Vitronura">Vitronura</tp:taxon-name-part><tp:taxon-name-part taxon-name-part-type="species" reg="paraacuta">paraacuta</tp:taxon-name-part></tp:taxon-name></italic> (<bold>C</bold>) and <italic><tp:taxon-name><tp:taxon-name-part taxon-name-part-type="genus" reg="Vietnura">Vietnura</tp:taxon-name-part><tp:taxon-name-part taxon-name-part-type="species" reg="caerulea">caerulea</tp:taxon-name-part></tp:taxon-name></italic> (<bold>D</bold>).</p></caption><graphic xmlns:xlink="http://www.w3.org/1999/xlink" xlink:href="zookeys-807-013-g007.jpg" position="float" orientation="portrait" xlink:type="simple" id="oo_249958.jpg"/></fig></tp:treatment-sec></tp:taxon-treatment>
